# Supplementary material for: Creatininium hydrogen maleate
Source: Acta Crystallogr Sect E Struct Rep Online. 2011 Oct 12;67(Pt 11):o2905. doi: 10.1107/S1600536811040050 (PMC3247321; doi:10.1107/S1600536811040050)
Supplement: Supplementary file 1 [file e-67-o2905-sup1.cif]

##############################################################################
#                                                                            #
# This CIF contains the data in a paper accepted for publication in          #
# Acta Crystallographica Section E. It conforms to the requirements of       #
# Notes for Authors for Acta Crystallographica Section E, and has been       #
# peer reviewed under the auspices of the IUCr Commission on Journals.       #
#                                                                            #
# Full details of the Crystallographic Information File format               #
# are given in the paper "The Crystallographic Information File (CIF):       #
# a New Standard Archive File for Crystallography" by S. R. Hall, F. H.      #
# Allen and I. D. Brown [Acta Cryst. (1991), A47, 655-685].                  #
#                                                                            #
# The current version of the core CIF dictionary is obtainable from          #
# ftp://ftp.iucr.org/pub/cif_core.dic.                                       #
#                                                                            #
# Software is freely available for graphical display of the structure(s)     #
# in this CIF. For information consult the CIF software page                 #
# http://www.iucr.org/resources/cif/software.                                #
#                                                                            #
# This file may be used for bona fide research purposes within the           #
# scientific community so long as proper attribution is given to the journal # 
# article from which it was obtained.                                        #
#                                                                            #
##############################################################################
data_global
_audit_creation_method     'SHELXTL/PC'
_journal_data_validation_number     ?
_journal_date_recd_electronic     2011-09-28
_journal_date_accepted     2011-09-29
_journal_name_full     'Acta Crystallographica, Section E'
_journal_year     2011
_journal_volume     67
_journal_issue     11
_journal_page_first     o2905
_journal_page_last     o2905
_journal_paper_category     QO
_journal_coeditor_code     HG5104
_publ_contact_author_name     'Dr. S. Athimoolam'
_publ_contact_author_address
;
Department of Physics
University College of Engineering Nagercoil
Anna University of Technology Tirunelveli
Nagercoil 629 004
India
;
_publ_contact_author_email     athi81s@yahoo.co.in
_publ_contact_author_fax     '+91 4652260510'
_publ_contact_author_phone     '+91 9787100212'
_publ_section_title
;
Creatininium hydrogen maleate
;
loop_
    _publ_author_name
    _publ_author_address
    'Jahubar Ali, A.'
;Department of Science and Humanities
National College of Engineering
Maruthakulam
Tirunelveli 627 151
India
;
    'S. Athimoolam'
;Department of Physics
University College of Engineering Nagercoil
Anna University of Technology Tirunelveli
Nagercoil 629 004
India
;
    'Asath Bahadur, S.'
;Department of Physics
Kalasalingam University
Anand Nagar
Krishnan Koil 626 190
India
;
data_I
_audit_creation_method     SHELXTL/PC
_chemical_name_systematic
;
2-amino-1-methyl-4-oxo-4,5-dihydro-1<i>H</i>-imidazol-3-ium
3-carboxyprop-2-enoate
;
_chemical_name_common     'Creatininium hydrogen maleate'
_chemical_formula_moiety     'C4 H8 N3 O +, C4 H3 O4 -'
_chemical_formula_sum     'C8 H11 N3 O5'
_chemical_formula_iupac     'C4 H8 N3 O +, C4 H3 O4 -'
_chemical_formula_weight     229.20
_chemical_melting_point     ?
_symmetry_cell_setting     monoclinic
_symmetry_space_group_name_H-M     'P 21/n'
_symmetry_space_group_name_hall     '-P 2yn'
loop_
    _symmetry_equiv_pos_as_xyz
    'x, y, z'
    '-x+1/2, y+1/2, -z+1/2'
    '-x, -y, -z'
    'x-1/2, -y-1/2, z-1/2'
_cell_length_a     5.6271(4)
_cell_length_b     24.8915(17)
_cell_length_c     7.7752(6)
_cell_angle_alpha     90.00
_cell_angle_beta     108.69(2)
_cell_angle_gamma     90.00
_cell_volume     1031.62(18)
_cell_formula_units_Z     4
_cell_measurement_reflns_used     3738
_cell_measurement_theta_min     2.3
_cell_measurement_theta_max     24.6
_cell_measurement_temperature     293(2)
_exptl_crystal_description     block
_exptl_crystal_colour     colourless
_exptl_crystal_size_max     0.24
_exptl_crystal_size_mid     0.21
_exptl_crystal_size_min     0.17
_exptl_crystal_density_diffrn     1.476
_exptl_crystal_density_meas     ?
_exptl_crystal_density_method     'not measured'
_exptl_crystal_F_000     480
_exptl_absorpt_coefficient_mu     0.124
_exptl_absorpt_correction_type     none
_exptl_absorpt_process_details     ?
_exptl_absorpt_correction_T_min     ?
_exptl_absorpt_correction_T_max     ?
_exptl_special_details     ?
_diffrn_ambient_temperature     293(2)
_diffrn_radiation_type     MoK\a
_diffrn_radiation_wavelength     0.71073
_diffrn_radiation_source     'fine-focus sealed tube'
_diffrn_radiation_monochromator     graphite
_diffrn_measurement_device_type     'Bruker SMART APEX CCD area-detector'
_diffrn_measurement_method     \w
_diffrn_detector_area_resol_mean     ?
_diffrn_reflns_number     9754
_diffrn_reflns_av_R_equivalents     0.0223
_diffrn_reflns_av_sigmaI/netI     0.0153
_diffrn_reflns_theta_min     2.88
_diffrn_reflns_theta_max     24.99
_diffrn_reflns_theta_full     24.99
_diffrn_measured_fraction_theta_max     0.999
_diffrn_measured_fraction_theta_full     0.999
_diffrn_reflns_limit_h_min     -6
_diffrn_reflns_limit_h_max     6
_diffrn_reflns_limit_k_min     -29
_diffrn_reflns_limit_k_max     29
_diffrn_reflns_limit_l_min     -9
_diffrn_reflns_limit_l_max     9
_diffrn_standards_number     0
_diffrn_standards_interval_count     .
_diffrn_standards_interval_time     .
_diffrn_standards_decay_%     ?
_refine_special_details
;
Refinement of <i>F</i>^2^ against ALL reflections. The weighted <i>R</i>-factor
<i>wR</i> and goodness of fit <i>S</i> are based on <i>F</i>^2^, conventional
<i>R</i>-factors <i>R</i> are based on <i>F</i>, with <i>F</i> set to zero for
negative <i>F</i>^2^. The threshold expression of <i>F</i>^2^ >
\s(<i>F</i>^2^) is used only for calculating <i>R</i>-factors(gt) <i>etc</i>.
and is not relevant to the choice of reflections for refinement.
<i>R</i>-factors based on <i>F</i>^2^ are statistically about twice as large
as those based on <i>F</i>, and <i>R</i>- factors based on ALL data will be
even larger.
;
_reflns_number_total     1823
_reflns_number_gt     1699
_reflns_threshold_expression     I>2\s(I)
_refine_ls_structure_factor_coef     Fsqd
_refine_ls_matrix_type     full
_refine_ls_R_factor_all     0.0395
_refine_ls_R_factor_gt     0.0376
_refine_ls_wR_factor_gt     0.0995
_refine_ls_wR_factor_ref     0.1019
_refine_ls_goodness_of_fit_ref     1.063
_refine_ls_restrained_S_all     1.063
_refine_ls_number_reflns     1823
_refine_ls_number_parameters     162
_refine_ls_number_restraints     0
_refine_ls_hydrogen_treatment     mixed
_refine_ls_weighting_scheme     calc
_refine_ls_weighting_details
         'calc w=1/[\s^2^(Fo^2^)+(0.0593P)^2^+0.2134P] where P=(Fo^2^+2Fc^2^)/3'
_atom_sites_solution_hydrogens     geom
_atom_sites_solution_primary     direct
_atom_sites_solution_secondary     difmap
_refine_ls_shift/su_max     0.000
_refine_ls_shift/su_mean     0.000
_refine_diff_density_max     0.229
_refine_diff_density_min     -0.216
_refine_ls_extinction_method     none
_refine_ls_extinction_coef     ?
loop_
    _atom_type_symbol
    _atom_type_description
    _atom_type_scat_dispersion_real
    _atom_type_scat_dispersion_imag
    _atom_type_scat_source
    'C' 'C' 0.0033 0.0016
                         'International Tables Vol C Tables 4.2.6.8 and 6.1.1.4'
    'H' 'H' 0.0000 0.0000
                         'International Tables Vol C Tables 4.2.6.8 and 6.1.1.4'
    'N' 'N' 0.0061 0.0033
                         'International Tables Vol C Tables 4.2.6.8 and 6.1.1.4'
    'O' 'O' 0.0106 0.0060
                         'International Tables Vol C Tables 4.2.6.8 and 6.1.1.4'
_computing_data_collection     '<i>SMART</i> (Bruker, 2001)'
_computing_cell_refinement     '<i>SAINT</i> (Bruker, 2001)'
_computing_data_reduction     '<i>SAINT</i> (Bruker, 2001)'
_computing_structure_solution     '<i>SHELXTL/PC</i> (Sheldrick, 2008)'
_computing_structure_refinement     '<i>SHELXTL/PC</i> (Sheldrick, 2008)'
_computing_molecular_graphics     '<i>PLATON</i> (Spek, 2009)'
_computing_publication_material     '<i>SHELXTL/PC</i> (Sheldrick, 2008)'
loop_
    _atom_site_type_symbol
    _atom_site_label
    _atom_site_fract_x
    _atom_site_fract_y
    _atom_site_fract_z
    _atom_site_U_iso_or_equiv
    _atom_site_adp_type
    _atom_site_calc_flag
    _atom_site_refinement_flags
    _atom_site_occupancy
    _atom_site_symmetry_multiplicity
    _atom_site_disorder_assembly
    _atom_site_disorder_group
    C C11 0.7258(3) 0.15606(7) -0.1940(2) 0.0572(4) Uani d . 1 1 . .
    H H11A 0.7728 0.1188 -0.1812 0.086 Uiso calc R 1 1 . .
    H H11B 0.8598 0.1769 -0.2113 0.086 Uiso calc R 1 1 . .
    H H11C 0.5775 0.1604 -0.2970 0.086 Uiso calc R 1 1 . .
    N N11 0.6762(2) 0.17415(4) -0.03149(16) 0.0437(3) Uani d . 1 1 . .
    C C12 0.7738(3) 0.22340(5) 0.0666(2) 0.0459(3) Uani d . 1 1 . .
    H H12A 0.7215 0.2547 -0.0107 0.055 Uiso calc R 1 1 . .
    H H12B 0.9555 0.2227 0.1152 0.055 Uiso calc R 1 1 . .
    C C13 0.6576(3) 0.22303(5) 0.2162(2) 0.0444(3) Uani d . 1 1 . .
    O O13 0.6882(2) 0.25506(4) 0.33827(17) 0.0623(3) Uani d . 1 1 . .
    N N14 0.5068(2) 0.17843(4) 0.18824(16) 0.0418(3) Uani d . 1 1 . .
    C C15 0.5203(2) 0.15060(5) 0.04068(18) 0.0390(3) Uani d . 1 1 . .
    N N16 0.3960(2) 0.10634(5) -0.01514(19) 0.0489(3) Uani d . 1 1 . .
    H H14 0.403(3) 0.1680(7) 0.255(2) 0.056(5) Uiso d . 1 1 . .
    H H15A 0.412(3) 0.0883(8) -0.109(3) 0.062(5) Uiso d . 1 1 . .
    H H15B 0.296(3) 0.0947(7) 0.052(2) 0.060(5) Uiso d . 1 1 . .
    O O21 0.1034(2) 0.07770(4) 0.20235(16) 0.0606(3) Uani d . 1 1 . .
    O O22 0.1978(2) 0.14924(4) 0.37969(15) 0.0555(3) Uani d . 1 1 . .
    C C21 0.0833(3) 0.10606(5) 0.33167(19) 0.0428(3) Uani d . 1 1 . .
    C C22 -0.0877(3) 0.08869(6) 0.43292(19) 0.0451(3) Uani d . 1 1 . .
    H H22 -0.0881 0.1112 0.5284 0.054 Uiso calc R 1 1 . .
    C C23 -0.2406(3) 0.04642(6) 0.41017(19) 0.0450(3) Uani d . 1 1 . .
    H H23 -0.3351 0.0453 0.4887 0.054 Uiso calc R 1 1 . .
    C C24 -0.2848(3) 0.00087(5) 0.28009(18) 0.0433(3) Uani d . 1 1 . .
    O O23 -0.1681(2) -0.00175(4) 0.16102(15) 0.0601(3) Uani d . 1 1 . .
    O O24 -0.4294(2) -0.03477(4) 0.28982(16) 0.0573(3) Uani d . 1 1 . .
    H H23A -0.056(5) 0.0298(11) 0.170(3) 0.104(8) Uiso d . 1 1 . .
loop_
    _atom_site_aniso_label
    _atom_site_aniso_U_11
    _atom_site_aniso_U_22
    _atom_site_aniso_U_33
    _atom_site_aniso_U_12
    _atom_site_aniso_U_13
    _atom_site_aniso_U_23
    C11 0.0641(10) 0.0581(10) 0.0588(9) -0.0113(7) 0.0330(8) -0.0079(7)
    N11 0.0461(6) 0.0370(6) 0.0523(7) -0.0057(5) 0.0220(5) -0.0044(5)
    C12 0.0446(7) 0.0338(7) 0.0586(8) -0.0044(5) 0.0157(6) -0.0021(6)
    C13 0.0428(7) 0.0332(7) 0.0550(8) 0.0017(5) 0.0126(6) -0.0044(6)
    O13 0.0661(7) 0.0493(7) 0.0743(7) -0.0085(5) 0.0263(6) -0.0232(6)
    N14 0.0470(6) 0.0343(6) 0.0467(6) -0.0021(5) 0.0188(5) -0.0025(5)
    C15 0.0404(7) 0.0329(7) 0.0439(7) 0.0016(5) 0.0139(5) 0.0006(5)
    N16 0.0579(8) 0.0412(7) 0.0543(7) -0.0131(5) 0.0274(6) -0.0098(6)
    O21 0.0827(8) 0.0500(6) 0.0664(7) -0.0229(6) 0.0479(6) -0.0165(5)
    O22 0.0700(7) 0.0399(6) 0.0656(7) -0.0154(5) 0.0345(6) -0.0100(5)
    C21 0.0505(8) 0.0344(7) 0.0458(7) -0.0009(6) 0.0187(6) 0.0002(5)
    C22 0.0579(8) 0.0377(7) 0.0452(7) -0.0016(6) 0.0242(6) -0.0058(6)
    C23 0.0527(8) 0.0413(7) 0.0479(7) -0.0026(6) 0.0255(6) -0.0015(6)
    C24 0.0495(8) 0.0378(7) 0.0455(8) -0.0041(6) 0.0191(6) 0.0000(6)
    O23 0.0839(8) 0.0481(6) 0.0638(7) -0.0241(6) 0.0452(6) -0.0178(5)
    O24 0.0671(7) 0.0485(6) 0.0655(7) -0.0187(5) 0.0340(6) -0.0107(5)
_geom_special_details
;
All e.s.d.'s (except the e.s.d. in the dihedral angle between two l.s. planes)
are estimated using the full covariance matrix. The cell e.s.d.'s are taken
into account individually in the estimation of e.s.d.'s in distances, angles
and torsion angles; correlations between e.s.d.'s in cell parameters are only
used when they are defined by crystal symmetry. An approximate (isotropic)
treatment of cell e.s.d.'s is used for estimating e.s.d.'s involving l.s.
planes.
;
loop_
    _geom_bond_atom_site_label_1
    _geom_bond_atom_site_label_2
    _geom_bond_site_symmetry_2
    _geom_bond_distance
    _geom_bond_publ_flag
    C11 N11 . 1.450(2) ?
    C11 H11A . 0.9600 ?
    C11 H11B . 0.9600 ?
    C11 H11C . 0.9600 ?
    N11 C15 . 1.3206(18) ?
    N11 C12 . 1.4552(17) ?
    C12 C13 . 1.506(2) ?
    C12 H12A . 0.9700 ?
    C12 H12B . 0.9700 ?
    C13 O13 . 1.2090(17) ?
    C13 N14 . 1.3719(17) ?
    N14 C15 . 1.3631(18) ?
    N14 H14 . 0.934(19) ?
    C15 N16 . 1.3025(18) ?
    N16 H15A . 0.89(2) ?
    N16 H15B . 0.93(2) ?
    O21 C21 . 1.2630(17) ?
    O22 C21 . 1.2471(17) ?
    C21 C22 . 1.490(2) ?
    C22 C23 . 1.334(2) ?
    C22 H22 . 0.9300 ?
    C23 C24 . 1.4862(19) ?
    C23 H23 . 0.9300 ?
    C24 O24 . 1.2225(17) ?
    C24 O23 . 1.2967(17) ?
    O23 H23A . 1.00(3) ?
loop_
    _geom_angle_atom_site_label_1
    _geom_angle_atom_site_label_2
    _geom_angle_atom_site_label_3
    _geom_angle_site_symmetry_1
    _geom_angle_site_symmetry_3
    _geom_angle
    _geom_angle_publ_flag
    N11 C11 H11A . . 109.5 ?
    N11 C11 H11B . . 109.5 ?
    H11A C11 H11B . . 109.5 ?
    N11 C11 H11C . . 109.5 ?
    H11A C11 H11C . . 109.5 ?
    H11B C11 H11C . . 109.5 ?
    C15 N11 C11 . . 124.88(12) ?
    C15 N11 C12 . . 109.99(11) ?
    C11 N11 C12 . . 124.93(12) ?
    N11 C12 C13 . . 102.44(11) ?
    N11 C12 H12A . . 111.3 ?
    C13 C12 H12A . . 111.3 ?
    N11 C12 H12B . . 111.3 ?
    C13 C12 H12B . . 111.3 ?
    H12A C12 H12B . . 109.2 ?
    O13 C13 N14 . . 125.67(14) ?
    O13 C13 C12 . . 127.94(13) ?
    N14 C13 C12 . . 106.40(11) ?
    C15 N14 C13 . . 110.25(12) ?
    C15 N14 H14 . . 122.6(11) ?
    C13 N14 H14 . . 127.1(11) ?
    N16 C15 N11 . . 126.35(13) ?
    N16 C15 N14 . . 122.80(13) ?
    N11 C15 N14 . . 110.84(12) ?
    C15 N16 H15A . . 121.2(12) ?
    C15 N16 H15B . . 115.6(11) ?
    H15A N16 H15B . . 123.2(16) ?
    O22 C21 O21 . . 123.41(13) ?
    O22 C21 C22 . . 116.82(12) ?
    O21 C21 C22 . . 119.76(12) ?
    C23 C22 C21 . . 131.07(13) ?
    C23 C22 H22 . . 114.5 ?
    C21 C22 H22 . . 114.5 ?
    C22 C23 C24 . . 130.69(13) ?
    C22 C23 H23 . . 114.7 ?
    C24 C23 H23 . . 114.7 ?
    O24 C24 O23 . . 120.46(13) ?
    O24 C24 C23 . . 118.75(12) ?
    O23 C24 C23 . . 120.77(12) ?
    C24 O23 H23A . . 111.2(14) ?
loop_
    _geom_torsion_atom_site_label_1
    _geom_torsion_atom_site_label_2
    _geom_torsion_atom_site_label_3
    _geom_torsion_atom_site_label_4
    _geom_torsion_site_symmetry_1
    _geom_torsion_site_symmetry_2
    _geom_torsion_site_symmetry_3
    _geom_torsion_site_symmetry_4
    _geom_torsion
    _geom_torsion_publ_flag
    C15 N11 C12 C13 . . . . 2.95(15) ?
    C11 N11 C12 C13 . . . . 178.00(14) ?
    N11 C12 C13 O13 . . . . 177.46(14) ?
    N11 C12 C13 N14 . . . . -2.45(14) ?
    O13 C13 N14 C15 . . . . -178.69(14) ?
    C12 C13 N14 C15 . . . . 1.22(15) ?
    C11 N11 C15 N16 . . . . 3.7(2) ?
    C12 N11 C15 N16 . . . . 178.73(13) ?
    C11 N11 C15 N14 . . . . -177.45(14) ?
    C12 N11 C15 N14 . . . . -2.40(16) ?
    C13 N14 C15 N16 . . . . 179.61(13) ?
    C13 N14 C15 N11 . . . . 0.69(16) ?
    O22 C21 C22 C23 . . . . 177.12(16) ?
    O21 C21 C22 C23 . . . . -1.9(2) ?
    C21 C22 C23 C24 . . . . 2.8(3) ?
    C22 C23 C24 O24 . . . . 177.17(16) ?
    C22 C23 C24 O23 . . . . -1.3(2) ?
loop_
    _geom_hbond_atom_site_label_D
    _geom_hbond_atom_site_label_H
    _geom_hbond_atom_site_label_A
    _geom_hbond_site_symmetry_A
    _geom_hbond_distance_DH
    _geom_hbond_distance_HA
    _geom_hbond_distance_DA
    _geom_hbond_angle_DHA
    N14 H14 O22 . 0.93(2) 1.79(2) 2.725(2) 178(2)
    N16 H15A O24 3 0.89(2) 1.96(2) 2.833(2) 168(2)
    N16 H15B O21 . 0.93(2) 1.88(2) 2.804(2) 174(2)
    O23 H23A O21 . 1.00(3) 1.46(3) 2.457(2) 174(2)
