# Supplementary material for: Creatininium hydrogen maleate
Source: Acta Crystallogr Sect E Struct Rep Online. 2011 Oct 12;67(Pt 11):o2905. doi: 10.1107/S1600536811040050 (PMC3247321; doi:10.1107/S1600536811040050)
Supplement: Supplementary file 2 [file e-67-o2905-Isup2.hkl]

#
# h,k,l, Fc-squared, Fo-squared, sigma(Fo-squared) and status flag
#
data_I
_shelx_title ' AJ70m in P2(1)/n'
_shelx_refln_list_code          4
_shelx_F_calc_maximum      171.22
_exptl_crystal_F_000       480.00
_reflns_d_resolution_high  0.8411
 
loop_
 _symmetry_equiv_pos_as_xyz
 'x, y, z'
 '-x+1/2, y+1/2, -z+1/2'
 '-x, -y, -z'
 'x-1/2, -y-1/2, z-1/2'
 
_cell_length_a     5.6271
_cell_length_b    24.8915
_cell_length_c     7.7752
_cell_angle_alpha  90.000
_cell_angle_beta  108.688
_cell_angle_gamma  90.000
 
_shelx_F_squared_multiplier     1.000
 
loop_
 _refln_index_h
 _refln_index_k
 _refln_index_l
 _refln_F_squared_calc
 _refln_F_squared_meas
 _refln_F_squared_sigma
 _refln_observed_status
   2   0   0     1598.82     1505.68     20.03 o
   4   0   0       14.24       16.43      0.75 o
   6   0   0        0.11        0.37      0.37 o
   1   1   0       50.41       42.29      0.50 o
   2   1   0     1691.97     1708.03     18.88 o
   3   1   0      280.75      267.41      2.78 o
   4   1   0      300.44      307.75      3.50 o
   5   1   0       33.08       33.68      0.69 o
   6   1   0       12.31       13.08      0.49 o
   1   2   0       28.83       15.11      0.24 o
   2   2   0      301.70      311.96      3.19 o
   3   2   0      628.31      607.96      6.17 o
   4   2   0       72.51       70.91      0.95 o
   5   2   0        7.22        8.10      0.30 o
   6   2   0       72.04       77.72      1.40 o
   1   3   0     1685.60     1524.67     15.64 o
   2   3   0      739.90      694.31      7.01 o
   3   3   0        2.63        0.64      0.15 o
   4   3   0       14.39       14.66      0.43 o
   5   3   0       43.91       44.53      0.86 o
   6   3   0        2.10        1.73      0.25 o
   1   4   0     2278.22     2295.73     24.89 o
   2   4   0     2147.53     2137.09     26.20 o
   3   4   0      535.11      513.24      5.24 o
   4   4   0       16.70       16.76      0.38 o
   5   4   0        0.22        0.31      0.25 o
   6   4   0        6.16        6.42      0.33 o
   1   5   0     2792.15     3024.23     28.36 o
   2   5   0      120.87      119.36      1.20 o
   3   5   0       45.13       39.21      0.52 o
   4   5   0       13.13       13.35      0.30 o
   5   5   0        0.13       -0.04      0.18 o
   6   5   0       52.40       57.13      0.99 o
   0   6   0      587.70      667.50      9.52 o
   1   6   0     2389.30     2482.14     24.89 o
   2   6   0      119.76      132.16      1.32 o
   3   6   0      222.63      251.03      2.63 o
   4   6   0      377.89      382.85      4.76 o
   5   6   0        1.20        0.74      0.22 o
   6   6   0       69.33       75.16      1.23 o
   1   7   0      747.73      742.72      8.65 o
   2   7   0        2.45        3.48      0.12 o
   3   7   0      190.59      191.50      2.20 o
   4   7   0       30.60       31.59      0.61 o
   5   7   0        2.20        2.38      0.22 o
   6   7   0        0.09        0.44      0.24 o
   0   8   0     1126.39     1307.54     18.72 o
   1   8   0       36.76       37.32      0.67 o
   2   8   0      997.02      976.91      9.50 o
   3   8   0        2.77        2.24      0.12 o
   4   8   0        0.29        0.76      0.15 o
   5   8   0       10.34        9.71      0.34 o
   6   8   0        0.99        0.88      0.22 o
   1   9   0     1346.32     1464.15     15.79 o
   2   9   0       28.31       23.75      0.33 o
   3   9   0       54.87       58.35      0.73 o
   4   9   0      104.79       97.78      1.40 o
   5   9   0       25.04       26.10      0.59 o
   6   9   0        4.95        5.19      0.36 o
   0  10   0       81.22      112.21      1.59 o
   1  10   0        5.90        4.52      0.24 o
   2  10   0      456.65      470.60      4.52 o
   3  10   0      104.42       91.19      1.61 o
   4  10   0      223.34      207.01      2.70 o
   5  10   0        1.40        1.85      0.22 o
   1  11   0      211.36      206.29      2.62 o
   2  11   0     1265.70     1291.36     12.16 o
   3  11   0        3.97        4.82      0.20 o
   4  11   0       49.13       46.41      0.79 o
   5  11   0      159.50      160.64      2.19 o
   0  12   0     4239.73     5129.36     67.92 o
   1  12   0       87.55       92.63      0.99 o
   2  12   0      102.83       89.07      0.93 o
   3  12   0       92.42       96.99      1.36 o
   4  12   0        0.05        0.04      0.22 o
   5  12   0       41.99       46.97      0.98 o
   1  13   0      765.98      909.68      8.60 o
   2  13   0       14.30       16.81      0.29 o
   3  13   0      154.11      156.44      1.87 o
   4  13   0       80.01       85.59      1.47 o
   5  13   0       17.72       15.91      0.57 o
   0  14   0       73.75       83.23      1.24 o
   1  14   0        4.27        6.21      0.17 o
   2  14   0      513.83      518.81      5.31 o
   3  14   0        2.55        3.55      0.22 o
   4  14   0       15.51       13.24      0.41 o
   5  14   0        0.25        0.49      0.25 o
   1  15   0      473.56      514.74      4.94 o
   2  15   0       79.74       69.50      1.37 o
   3  15   0       29.51       30.28      0.59 o
   4  15   0        0.00       -0.07      0.15 o
   5  15   0        0.01       -0.25      0.25 o
   0  16   0      481.00      581.80      7.90 o
   1  16   0      269.61      289.27      3.06 o
   2  16   0      111.75      111.16      1.38 o
   3  16   0      187.44      179.16      2.39 o
   4  16   0        0.02       -0.14      0.15 o
   5  16   0        1.00        1.99      0.25 o
   1  17   0       21.44       24.32      0.40 o
   2  17   0       93.23       93.90      1.23 o
   3  17   0       32.75       30.72      0.76 o
   4  17   0        1.35        1.15      0.22 o
   5  17   0        3.00        3.30      0.32 o
   0  18   0      405.85      449.92      7.17 o
   1  18   0        1.94        1.97      0.15 o
   2  18   0      280.67      273.85      3.19 o
   3  18   0       13.65       11.61      0.36 o
   4  18   0        0.17       -0.14      0.15 o
   5  18   0        2.15        3.05      0.37 o
   1  19   0        0.03        0.52      0.22 o
   2  19   0      112.68      107.45      1.46 o
   3  19   0        7.08        7.66      0.45 o
   4  19   0        9.91        8.16      0.46 o
   0  20   0      195.23      217.13      3.63 o
   1  20   0       16.51       16.41      0.44 o
   2  20   0      120.57      110.65      1.81 o
   3  20   0       33.08       29.32      0.63 o
   4  20   0       13.34       10.43      0.41 o
   1  21   0       17.09       20.03      0.50 o
   2  21   0       31.19       31.13      0.66 o
   3  21   0       57.61       47.34      0.98 o
   4  21   0        2.34        2.68      0.27 o
   0  22   0      266.60      289.72      5.89 o
   1  22   0      191.21      200.22      2.72 o
   2  22   0       35.81       34.02      0.66 o
   3  22   0        4.35        4.06      0.39 o
   4  22   0       13.54       11.41      0.49 o
   1  23   0        1.88        3.61      0.39 o
   2  23   0        0.29        0.29      0.22 o
   3  23   0       45.07       40.69      0.99 o
   0  24   0        4.81        5.52      0.52 o
   1  24   0      310.32      316.65      4.12 o
   2  24   0       42.75       41.80      0.83 o
   3  24   0        5.29        4.79      0.37 o
   1  25   0       69.18       70.94      1.31 o
   2  25   0        1.41        1.70      0.23 o
   3  25   0        5.86        6.38      0.37 o
   0  26   0      179.22      193.10      4.24 o
   1  26   0        6.58        6.59      0.37 o
   2  26   0       16.47       17.95      0.52 o
   3  26   0        7.68        7.60      0.42 o
   1  27   0       33.79       33.48      0.86 o
   2  27   0        0.01        0.20      0.22 o
   0  28   0      315.33      333.18      6.93 o
   1  28   0       24.87       26.27      0.74 o
   2  28   0        0.02       -0.04      0.26 o
   1  29   0        6.79        7.45      0.60 o
  -5   0   1        0.27        0.82      0.28 o
  -3   0   1       11.36       10.77      0.39 o
  -1   0   1    11125.48     9286.99    242.20 o
   1   0   1      295.39      242.32      4.28 o
   3   0   1       23.43       26.08      0.57 o
   5   0   1        0.01        0.31      0.20 o
  -6   1   1       49.29       52.01      1.10 o
  -5   1   1       20.33       19.40      0.43 o
  -4   1   1       62.75       60.30      1.01 o
  -3   1   1      457.58      467.86      4.47 o
  -2   1   1     1643.16     1623.28     15.23 o
  -1   1   1      911.32      866.10      8.17 o
   0   1   1      236.35      199.56      2.20 o
   1   1   1     1014.66      916.31      8.62 o
   2   1   1      249.81      226.37      2.81 o
   3   1   1       80.17       65.36      0.88 o
   4   1   1       99.80      100.35      1.30 o
   5   1   1       47.06       50.19      0.80 o
   6   1   1        6.36        7.34      0.34 o
  -6   2   1        2.58        2.49      0.25 o
  -5   2   1       10.18       10.43      0.30 o
  -4   2   1        5.48        3.78      0.20 o
  -3   2   1        0.05       -0.04      0.13 o
  -2   2   1      357.95      299.31      2.86 o
  -1   2   1       42.09       32.59      0.35 o
   0   2   1     4009.95     3821.18     76.45 o
   1   2   1     1040.74      975.74      9.20 o
   2   2   1      229.71      222.36      2.32 o
   3   2   1       16.67       19.88      0.40 o
   4   2   1        1.45        1.10      0.20 o
   5   2   1       51.38       53.79      0.83 o
   6   2   1        5.59        6.85      0.34 o
  -6   3   1        0.27        0.39      0.33 o
  -5   3   1       33.42       33.73      0.66 o
  -4   3   1       21.76       25.74      0.54 o
  -3   3   1      724.09      722.82      6.87 o
  -2   3   1      124.03      131.60      1.30 o
  -1   3   1     1238.34     1335.29     13.43 o
   0   3   1     3798.52     3749.98     46.34 o
   1   3   1    10368.25     8375.19    401.67 o
   2   3   1        1.24        0.42      0.09 o
   3   3   1       85.51       85.35      1.04 o
   4   3   1      104.91      105.20      1.33 o
   5   3   1        0.19        0.20      0.20 o
   6   3   1       12.25       12.82      0.44 o
  -6   4   1       26.68       27.76      0.66 o
  -5   4   1       11.75       10.82      0.33 o
  -4   4   1       83.70       77.90      1.20 o
  -3   4   1      139.76      136.30      1.37 o
  -2   4   1      370.45      412.87      4.22 o
  -1   4   1     2465.88     2531.33     29.51 o
   0   4   1       18.31       20.99      0.28 o
   1   4   1    29316.77    24514.29    645.71 o
   2   4   1      502.11      505.32      5.15 o
   3   4   1      385.40      352.27      3.65 o
   4   4   1        4.53        3.53      0.34 o
   5   4   1       17.59       17.72      0.44 o
   6   4   1       15.69       17.04      0.52 o
  -6   5   1       13.22       12.77      0.54 o
  -5   5   1       69.88       72.02      1.10 o
  -4   5   1        4.31        3.99      0.22 o
  -3   5   1     1511.38     1505.71     14.18 o
  -2   5   1      872.44      879.19      8.87 o
  -1   5   1      651.50      677.45      6.84 o
   0   5   1     1734.60     1807.82     18.13 o
   1   5   1     4939.17     5220.04     48.88 o
   2   5   1       50.11       46.68      0.56 o
   3   5   1      302.71      324.48      3.39 o
   4   5   1       13.27       14.10      0.36 o
   5   5   1       10.72        9.29      0.34 o
  -6   6   1       23.60       25.09      0.66 o
  -5   6   1      295.70      301.35      3.84 o
  -4   6   1       50.73       46.04      0.80 o
  -3   6   1      250.25      253.29      2.48 o
  -2   6   1     1657.35     1657.86     17.42 o
  -1   6   1       65.38       65.54      0.73 o
   0   6   1        1.06        0.38      0.14 o
   1   6   1      249.46      267.32      2.58 o
   2   6   1        4.41        5.36      0.15 o
   3   6   1      273.56      276.44      2.91 o
   4   6   1       14.59       11.40      0.30 o
   5   6   1       65.36       70.77      1.12 o
  -6   7   1       41.96       42.93      0.88 o
  -5   7   1        0.12        0.54      0.22 o
  -4   7   1        1.18        0.67      0.10 o
  -3   7   1       15.27       16.15      0.28 o
  -2   7   1       13.12        8.03      0.19 o
  -1   7   1      527.29      569.96      5.78 o
   0   7   1       15.59       12.97      0.20 o
   1   7   1     1228.76     1235.64     11.62 o
   2   7   1      935.76      894.61      8.79 o
   3   7   1      899.85      911.69      9.25 o
   4   7   1        1.81        0.98      0.16 o
   5   7   1       37.35       37.96      0.77 o
  -6   8   1        1.78        2.20      0.25 o
  -5   8   1      187.12      188.21      2.58 o
  -4   8   1       75.18       71.37      0.96 o
  -3   8   1       41.08       33.06      0.41 o
  -2   8   1      297.24      318.58      3.28 o
  -1   8   1     1593.77     1623.40     16.92 o
   0   8   1     2366.19     2698.36     33.74 o
   1   8   1     1608.50     1752.26     16.47 o
   2   8   1        4.36        3.73      0.12 o
   3   8   1      151.35      158.60      1.75 o
   4   8   1       90.26       90.21      1.32 o
   5   8   1        2.62        3.23      0.25 o
  -6   9   1        9.05        8.82      0.49 o
  -5   9   1       80.87       78.82      1.21 o
  -4   9   1        7.00        8.44      0.27 o
  -3   9   1      567.35      592.94      6.07 o
  -2   9   1      786.57      839.47      8.51 o
  -1   9   1       88.44       75.31      0.83 o
   0   9   1      458.18      489.25      4.67 o
   1   9   1      109.09      120.55      1.30 o
   2   9   1      305.10      285.09      2.79 o
   3   9   1        0.42        0.25      0.11 o
   4   9   1        0.01       -0.14      0.15 o
   5   9   1        0.81        1.11      0.29 o
  -6  10   1        5.60        5.00      0.37 o
  -5  10   1      207.78      208.86      2.74 o
  -4  10   1        4.19        3.11      0.27 o
  -3  10   1      250.35      228.59      2.43 o
  -2  10   1      104.65      117.88      1.28 o
  -1  10   1      797.12      852.98      8.63 o
   0  10   1      620.89      796.84      7.52 o
   1  10   1       80.80       73.39      0.83 o
   2  10   1     1648.61     1776.65     16.72 o
   3  10   1      131.50      128.92      1.58 o
   4  10   1        6.83        7.64      0.45 o
   5  10   1       44.19       42.58      0.81 o
  -6  11   1       19.68       19.73      0.61 o
  -5  11   1        0.58        0.67      0.25 o
  -4  11   1        1.92        1.20      0.16 o
  -3  11   1      126.06      120.40      1.79 o
  -2  11   1      552.91      585.09      5.97 o
  -1  11   1        1.57        2.60      0.17 o
   0  11   1      571.09      685.42      6.50 o
   1  11   1      341.03      424.17      4.34 o
   2  11   1        0.10        0.39      0.14 o
   3  11   1       99.96       97.20      1.14 o
   4  11   1       10.95       10.20      0.37 o
   5  11   1        1.13        2.00      0.28 o
  -5  12   1        0.10        0.06      0.25 o
  -4  12   1      187.13      183.47      2.85 o
  -3  12   1       53.85       43.42      0.59 o
  -2  12   1      182.38      189.38      2.02 o
  -1  12   1      106.54      124.97      1.36 o
   0  12   1      212.40      241.37      2.37 o
   1  12   1      123.87      135.22      1.55 o
   2  12   1       49.00       55.55      0.73 o
   3  12   1      136.07      126.87      1.71 o
   4  12   1       12.48       12.01      0.44 o
   5  12   1        3.16        3.65      0.29 o
  -5  13   1       60.99       57.99      1.10 o
  -4  13   1        1.86        2.17      0.22 o
  -3  13   1       23.55       19.79      0.40 o
  -2  13   1       48.49       39.20      0.60 o
  -1  13   1       46.06       50.09      0.62 o
   0  13   1      408.78      493.86      4.72 o
   1  13   1       49.76       48.49      0.57 o
   2  13   1        1.46        0.81      0.19 o
   3  13   1       24.51       21.52      0.40 o
   4  13   1      140.39      139.04      1.91 o
   5  13   1        9.99        9.63      0.49 o
  -5  14   1        1.21        0.86      0.25 o
  -4  14   1       69.84       62.41      1.36 o
  -3  14   1       22.38       17.23      0.46 o
  -2  14   1        2.86        3.75      0.20 o
  -1  14   1      211.96      235.87      2.50 o
   0  14   1       65.10       93.76      1.04 o
   1  14   1       83.15       90.10      1.00 o
   2  14   1      125.28      114.10      2.30 o
   3  14   1      107.04      100.66      1.40 o
   4  14   1        1.37        1.67      0.25 o
   5  14   1       15.98       13.83      0.59 o
  -5  15   1       77.47       75.83      1.35 o
  -4  15   1      109.48       98.95      1.73 o
  -3  15   1      170.06      151.30      1.87 o
  -2  15   1        0.03       -0.05      0.11 o
  -1  15   1      970.27     1079.72     11.87 o
   0  15   1       85.66       94.81      1.00 o
   1  15   1       29.19       31.62      0.52 o
   2  15   1      128.83      129.08      1.45 o
   3  15   1      151.86      144.26      1.77 o
   4  15   1       17.07       17.47      0.50 o
   5  15   1        0.60        0.92      0.25 o
  -5  16   1        0.19       -0.12      0.25 o
  -4  16   1      258.42      253.14      3.72 o
  -3  16   1       58.97       55.64      0.93 o
  -2  16   1       95.11      101.82      1.28 o
  -1  16   1        7.71        5.37      0.22 o
   0  16   1       27.66       25.48      0.42 o
   1  16   1      748.66      763.35     11.41 o
   2  16   1        3.03        4.62      0.19 o
   3  16   1      238.26      229.71      2.98 o
   4  16   1       18.62       16.93      0.49 o
   5  16   1        1.63        1.83      0.25 o
  -5  17   1        1.43        1.60      0.25 o
  -4  17   1       20.13       18.60      0.44 o
  -3  17   1        7.73        7.51      0.40 o
  -2  17   1      423.57      444.58      5.52 o
  -1  17   1      230.81      238.81      3.37 o
   0  17   1      502.61      532.97      9.17 o
   1  17   1        0.55        1.83      0.14 o
   2  17   1        0.41        0.15      0.12 o
   3  17   1        0.38        0.41      0.17 o
   4  17   1       24.85       22.64      0.61 o
  -5  18   1       21.76       21.40      0.88 o
  -4  18   1       53.83       55.96      0.99 o
  -3  18   1       98.51       96.38      1.40 o
  -2  18   1        0.02        0.44      0.12 o
  -1  18   1      296.38      335.73      3.85 o
   0  18   1        1.60        1.25      0.19 o
   1  18   1       41.34       44.80      0.68 o
   2  18   1      205.47      197.61      2.37 o
   3  18   1       15.70       16.03      0.72 o
   4  18   1        4.30        5.74      0.37 o
  -5  19   1        3.74        4.69      0.37 o
  -4  19   1       12.13        9.19      0.34 o
  -3  19   1       15.01       15.18      0.44 o
  -2  19   1       18.57       18.17      0.52 o
  -1  19   1        0.00        0.47      0.19 o
   0  19   1        0.36       -0.02      0.11 o
   1  19   1      498.68      536.10      6.69 o
   2  19   1       27.48       20.90      0.70 o
   3  19   1       11.42        8.80      0.33 o
   4  19   1        0.54        0.67      0.25 o
  -4  20   1        0.17        0.54      0.22 o
  -3  20   1       11.06       10.23      0.40 o
  -2  20   1       91.19       84.99      1.24 o
  -1  20   1      133.48      143.49      2.91 o
   0  20   1        6.85        8.73      0.30 o
   1  20   1        1.83        2.42      0.22 o
   2  20   1       66.55       58.58      1.35 o
   3  20   1       41.55       35.08      0.81 o
   4  20   1       27.50       24.57      0.70 o
  -4  21   1        1.56        1.49      0.22 o
  -3  21   1        7.85        7.67      0.34 o
  -2  21   1        6.29        5.46      0.33 o
  -1  21   1       43.14       40.91      0.74 o
   0  21   1       74.90       79.78      1.18 o
   1  21   1       25.85       22.92      0.52 o
   2  21   1      183.62      167.52      2.37 o
   3  21   1        3.89        2.48      0.26 o
   4  21   1        0.02       -0.08      0.28 o
  -4  22   1        2.10        1.13      0.22 o
  -3  22   1        0.16        0.25      0.25 o
  -2  22   1      113.28      116.05      1.90 o
  -1  22   1      284.12      303.67      3.92 o
   0  22   1        2.30        2.87      0.22 o
   1  22   1      257.65      266.05      3.50 o
   2  22   1       46.52       41.17      1.06 o
   3  22   1        4.64        5.37      0.37 o
  -4  23   1        2.05        2.57      0.32 o
  -3  23   1       12.52        9.55      0.45 o
  -2  23   1       62.33       61.75      1.03 o
  -1  23   1       28.31       29.47      0.63 o
   0  23   1        0.02        0.37      0.25 o
   1  23   1      179.63      170.21      2.37 o
   2  23   1       16.67       14.08      0.49 o
   3  23   1        8.57       10.84      0.49 o
  -3  24   1        3.04        1.83      0.25 o
  -2  24   1       25.58       22.01      0.55 o
  -1  24   1        4.64        4.08      0.32 o
   0  24   1      119.62      123.71      2.08 o
   1  24   1      313.11      318.17      4.14 o
   2  24   1       11.60       11.35      0.50 o
   3  24   1        6.70        7.61      0.39 o
  -3  25   1       10.90        9.03      0.45 o
  -2  25   1        0.90        0.74      0.22 o
  -1  25   1      160.39      173.89      2.39 o
   0  25   1       35.75       38.39      0.86 o
   1  25   1        0.71        1.57      0.41 o
   2  25   1        6.79        5.97      0.37 o
   3  25   1        1.19        1.07      0.32 o
  -3  26   1        2.29        2.98      0.37 o
  -2  26   1       23.87       24.30      0.63 o
  -1  26   1        0.37        1.67      0.25 o
   0  26   1       93.10      100.32      1.72 o
   1  26   1        5.23        6.18      0.57 o
   2  26   1       63.79       64.15      1.25 o
  -2  27   1      157.27      155.76      2.23 o
  -1  27   1        1.81        1.78      0.29 o
   0  27   1       35.46       37.47      0.86 o
   1  27   1       13.77       11.22      0.49 o
   2  27   1       43.92       45.31      1.31 o
  -2  28   1        4.31        4.60      0.33 o
  -1  28   1       28.10       29.19      0.79 o
   0  28   1       95.19       98.57      1.72 o
   1  28   1        1.04        1.52      0.29 o
  -1  29   1        1.44        1.92      0.32 o
   0  29   1        9.28       11.73      0.51 o
  -6   0   2       55.25       61.78      1.73 o
  -4   0   2      764.44      771.58     11.98 o
  -2   0   2     1668.31     1637.21     21.75 o
   0   0   2     1949.43     1945.48     29.72 o
   2   0   2      441.81      416.43      7.34 o
   4   0   2      119.50      120.22      2.63 o
  -6   1   2        0.49        0.80      0.37 o
  -5   1   2      120.59      123.93      2.59 o
  -4   1   2       26.75       27.36      0.66 o
  -3   1   2      100.72       99.07      1.04 o
  -2   1   2     4960.41     5274.30     49.38 o
  -1   1   2       59.40       56.33      0.58 o
   0   1   2      919.68      917.84      8.66 o
   1   1   2      107.90       93.12      0.95 o
   2   1   2       58.38       45.15      0.52 o
   3   1   2       50.77       42.08      0.60 o
   4   1   2       28.63       27.12      0.50 o
   5   1   2        0.08        0.08      0.20 o
  -6   2   2       26.24       27.54      0.74 o
  -5   2   2        0.16        0.08      0.17 o
  -4   2   2       69.35       65.01      0.80 o
  -3   2   2      125.14      112.60      1.15 o
  -2   2   2       32.12       31.24      0.39 o
  -1   2   2      380.02      350.96      3.34 o
   0   2   2      742.41      745.18      7.04 o
   1   2   2     1617.33     1619.01     15.23 o
   2   2   2        2.44        2.05      0.17 o
   3   2   2      144.73      136.32      1.68 o
   4   2   2        6.20        5.62      0.25 o
   5   2   2        8.60        8.47      0.30 o
  -6   3   2        0.64        0.61      0.25 o
  -5   3   2       52.18       52.14      0.88 o
  -4   3   2       50.78       49.83      0.63 o
  -3   3   2        0.70        1.13      0.09 o
  -2   3   2      726.41      766.62      7.22 o
  -1   3   2     1197.61     1215.43     11.44 o
   0   3   2      692.24      637.64      6.01 o
   1   3   2        5.32        7.53      0.15 o
   2   3   2       50.22       46.33      0.52 o
   3   3   2        4.39        2.03      0.21 o
   4   3   2       94.17       86.92      1.20 o
   5   3   2       13.55       13.92      0.40 o
  -6   4   2       32.88       35.85      0.77 o
  -5   4   2       59.01       56.37      0.92 o
  -4   4   2       84.96       75.86      0.90 o
  -3   4   2      497.51      524.59      4.99 o
  -2   4   2      767.96      807.37      7.63 o
  -1   4   2      928.37      919.51      8.64 o
   0   4   2     3542.14     3650.95     34.20 o
   1   4   2       26.70       25.87      0.35 o
   2   4   2      162.66      170.56      1.72 o
   3   4   2       21.73       18.29      0.40 o
   4   4   2       12.28       11.52      0.38 o
   5   4   2        1.50        1.53      0.20 o
  -6   5   2        0.64        0.91      0.22 o
  -5   5   2        3.64        3.80      0.22 o
  -4   5   2      332.49      344.16      3.89 o
  -3   5   2        4.66        5.38      0.30 o
  -2   5   2       12.29       10.21      0.34 o
  -1   5   2      368.28      332.97      3.17 o
   0   5   2      298.01      306.03      2.92 o
   1   5   2     2231.99     2265.38     21.25 o
   2   5   2      518.38      511.34      4.89 o
   3   5   2        0.01        0.18      0.15 o
   4   5   2        5.79        4.55      0.20 o
   5   5   2        1.32        2.05      0.22 o
  -6   6   2       38.23       42.09      0.79 o
  -5   6   2       29.91       26.69      0.55 o
  -4   6   2        5.90        5.17      0.20 o
  -3   6   2       15.26        8.31      0.38 o
  -2   6   2      680.78      744.76      7.53 o
  -1   6   2     1116.63     1151.79     11.16 o
   0   6   2      480.45      438.32      4.16 o
   1   6   2      595.09      591.40      5.60 o
   2   6   2      434.06      418.02      4.02 o
   3   6   2        0.85        1.50      0.14 o
   4   6   2       94.64       90.88      1.20 o
   5   6   2        2.95        3.21      0.27 o
  -6   7   2        0.01        0.00      0.22 o
  -5   7   2        0.98        0.25      0.22 o
  -4   7   2       78.42       79.70      1.05 o
  -3   7   2      133.75      131.84      1.45 o
  -2   7   2      435.76      454.73      4.66 o
  -1   7   2      770.72      829.31      7.84 o
   0   7   2      631.62      637.02      6.03 o
   1   7   2       97.93      101.31      1.20 o
   2   7   2     3281.23     3363.14     37.88 o
   3   7   2       31.80       32.24      0.54 o
   4   7   2        0.92        1.26      0.24 o
   5   7   2        3.07        2.67      0.25 o
  -6   8   2       18.53       17.28      0.67 o
  -5   8   2       86.98       86.54      1.32 o
  -4   8   2       37.95       39.00      1.32 o
  -3   8   2       52.19       53.01      0.65 o
  -2   8   2       16.93       14.59      0.26 o
  -1   8   2      101.68      104.29      1.12 o
   0   8   2       52.55       49.69      0.53 o
   1   8   2      318.83      333.09      3.21 o
   2   8   2     1761.98     1690.26     15.92 o
   3   8   2      100.92       98.28      1.81 o
   4   8   2       17.37       16.46      0.40 o
   5   8   2        1.01        1.32      0.22 o
  -6   9   2        5.28        5.92      0.37 o
  -5   9   2       65.16       60.83      0.99 o
  -4   9   2      582.95      581.73      7.10 o
  -3   9   2      106.03      106.37      1.19 o
  -2   9   2       63.84       59.17      0.73 o
  -1   9   2     2497.28     2802.56     28.23 o
   0   9   2      720.92      856.00      8.09 o
   1   9   2      671.05      705.94      6.69 o
   2   9   2     1047.53     1060.60     10.05 o
   3   9   2       84.42       82.30      1.00 o
   4   9   2       42.46       42.24      0.77 o
   5   9   2       30.24       33.18      0.70 o
  -6  10   2        8.15        7.84      0.42 o
  -5  10   2      167.40      168.72      2.57 o
  -4  10   2      213.57      216.81      2.57 o
  -3  10   2       29.17       25.97      0.40 o
  -2  10   2      146.17      142.50      1.56 o
  -1  10   2      288.90      326.81      3.39 o
   0  10   2        5.37        9.11      0.17 o
   1  10   2       39.29       39.94      0.54 o
   2  10   2       19.89       17.18      0.37 o
   3  10   2      167.32      167.61      1.85 o
   4  10   2       18.21       16.76      0.50 o
   5  10   2       17.46       19.49      0.55 o
  -6  11   2        0.40        0.43      0.25 o
  -5  11   2       13.84       11.93      0.53 o
  -4  11   2       23.80       24.46      0.52 o
  -3  11   2      325.70      333.04      4.34 o
  -2  11   2      590.63      568.25      5.81 o
  -1  11   2        4.56        4.18      0.19 o
   0  11   2      332.83      403.05      3.87 o
   1  11   2      312.24      341.31      3.30 o
   2  11   2      538.44      535.09      5.13 o
   3  11   2      223.12      214.79      2.32 o
   4  11   2        9.13       11.59      0.44 o
   5  11   2       13.28       12.57      0.44 o
  -6  12   2        1.70        1.77      0.25 o
  -5  12   2        7.75        7.62      0.43 o
  -4  12   2      208.23      191.47      2.52 o
  -3  12   2      107.45      100.21      1.28 o
  -2  12   2       75.24       71.93      0.92 o
  -1  12   2       42.34       47.77      0.60 o
   0  12   2      243.67      256.72      2.52 o
   1  12   2       38.84       35.83      0.47 o
   2  12   2      239.87      253.53      2.86 o
   3  12   2       54.56       56.21      0.96 o
   4  12   2      271.35      276.37      3.57 o
   5  12   2       25.12       25.87      0.66 o
  -5  13   2        4.35        4.89      0.37 o
  -4  13   2      360.63      345.06      4.36 o
  -3  13   2        0.59        0.75      0.13 o
  -2  13   2       92.61       84.28      1.08 o
  -1  13   2     1300.01     1411.83     14.27 o
   0  13   2      215.31      232.07      2.29 o
   1  13   2      103.40       87.54      0.96 o
   2  13   2        3.30        3.63      0.17 o
   3  13   2      302.15      276.13      3.89 o
   4  13   2        0.01        0.10      0.22 o
   5  13   2        0.65        1.16      0.25 o
  -5  14   2        7.28        5.82      0.37 o
  -4  14   2      425.17      421.54      5.24 o
  -3  14   2      121.75      116.41      1.47 o
  -2  14   2      944.94     1023.17     11.27 o
  -1  14   2       19.31       19.59      0.35 o
   0  14   2      125.60      155.28      1.85 o
   1  14   2       98.50      103.72      1.10 o
   2  14   2      191.79      182.58      2.51 o
   3  14   2        8.25        7.31      0.31 o
   4  14   2        3.57        2.82      0.26 o
  -5  15   2        1.27        0.74      0.25 o
  -4  15   2       17.50       18.56      0.44 o
  -3  15   2        2.67        3.60      0.20 o
  -2  15   2       36.05       28.14      0.58 o
  -1  15   2      102.39      103.62      1.18 o
   0  15   2      103.88      112.41      1.27 o
   1  15   2       12.78        8.56      0.25 o
   2  15   2      212.53      204.65      2.22 o
   3  15   2       20.42       18.51      0.40 o
   4  15   2       23.23       23.13      0.71 o
  -5  16   2       10.37       12.39      0.49 o
  -4  16   2       16.11       13.30      0.44 o
  -3  16   2      242.83      240.59      2.82 o
  -2  16   2       18.68       19.02      0.40 o
  -1  16   2       12.39        8.89      0.27 o
   0  16   2      124.45      135.35      1.53 o
   1  16   2      117.46      108.64      2.17 o
   2  16   2       37.16       37.44      1.25 o
   3  16   2       37.81       32.44      0.66 o
   4  16   2       37.62       32.92      0.74 o
  -5  17   2       16.90       15.28      0.51 o
  -4  17   2        4.49        2.94      0.22 o
  -3  17   2        5.00        4.44      0.20 o
  -2  17   2        0.81        1.76      0.14 o
  -1  17   2       51.16       45.76      0.75 o
   0  17   2        4.16        4.59      0.19 o
   1  17   2        4.20        6.19      0.19 o
   2  17   2       16.27       13.47      0.36 o
   3  17   2      231.15      212.73      2.83 o
   4  17   2        2.08        2.36      0.28 o
  -5  18   2       30.89       32.77      0.85 o
  -4  18   2        7.98        7.70      0.33 o
  -3  18   2       84.36       71.95      1.00 o
  -2  18   2       30.91       28.35      0.69 o
  -1  18   2      186.46      195.44      2.33 o
   0  18   2        3.02        3.05      0.25 o
   1  18   2        0.97        0.47      0.11 o
   2  18   2       52.68       52.27      0.98 o
   3  18   2        0.38        0.39      0.22 o
   4  18   2        1.21        0.74      0.25 o
  -5  19   2       21.91       22.49      0.64 o
  -4  19   2       44.37       36.29      0.74 o
  -3  19   2      491.20      487.00      5.55 o
  -2  19   2       55.35       49.63      0.98 o
  -1  19   2      233.55      256.54      3.00 o
   0  19   2      294.20      311.77      3.31 o
   1  19   2       17.64       18.26      0.40 o
   2  19   2      235.09      232.58      3.43 o
   3  19   2        1.18        0.80      0.25 o
   4  19   2        9.83       11.76      0.92 o
  -4  20   2       16.81       15.50      0.61 o
  -3  20   2       49.61       45.81      0.76 o
  -2  20   2       31.52       31.38      0.58 o
  -1  20   2       21.89       21.44      0.46 o
   0  20   2       33.89       37.42      0.70 o
   1  20   2      108.49      110.59      1.45 o
   2  20   2      575.00      560.94      7.81 o
   3  20   2        5.22        4.12      0.37 o
   4  20   2       15.88       19.17      0.71 o
  -4  21   2        0.21        0.05      0.22 o
  -3  21   2       19.81       19.76      0.46 o
  -2  21   2       81.27       82.82      1.16 o
  -1  21   2       36.56       39.29      0.77 o
   0  21   2      475.39      512.51      6.38 o
   1  21   2        1.87        1.85      0.22 o
   2  21   2        2.41        2.74      0.26 o
   3  21   2        4.65        4.11      0.46 o
  -4  22   2        6.82        6.52      0.33 o
  -3  22   2       10.54       12.90      0.46 o
  -2  22   2        4.94        4.16      0.27 o
  -1  22   2      152.99      156.81      2.42 o
   0  22   2        0.75        1.10      0.25 o
   1  22   2        0.06        0.04      0.17 o
   2  22   2       30.57       27.23      0.70 o
   3  22   2       30.33       34.82      1.20 o
  -4  23   2       25.45       27.43      0.66 o
  -3  23   2       23.56       24.77      0.70 o
  -2  23   2        1.24        1.38      0.22 o
  -1  23   2      408.16      442.68      5.61 o
   0  23   2        0.17        0.15      0.22 o
   1  23   2       13.45       13.14      0.44 o
   2  23   2       28.85       31.33      0.74 o
   3  23   2        6.55        7.68      0.45 o
  -3  24   2       66.44       60.21      1.19 o
  -2  24   2        0.01        0.00      0.22 o
  -1  24   2        0.62        0.74      0.25 o
   0  24   2       54.50       57.26      1.10 o
   1  24   2        5.27        4.10      0.42 o
   2  24   2        0.01        0.43      0.25 o
  -3  25   2        0.27        0.12      0.25 o
  -2  25   2        5.04        4.30      0.33 o
  -1  25   2        8.91        8.65      0.36 o
   0  25   2       23.70       25.36      0.74 o
   1  25   2       28.87       24.77      0.70 o
   2  25   2        8.11        7.19      0.39 o
  -3  26   2       33.64       30.92      0.82 o
  -2  26   2       17.51       18.43      0.55 o
  -1  26   2       42.46       43.28      0.88 o
   0  26   2       58.97       61.23      1.23 o
   1  26   2        0.07        0.37      0.25 o
   2  26   2       42.23       41.94      1.03 o
  -2  27   2        5.77        6.06      0.41 o
  -1  27   2       61.59       65.47      1.18 o
   0  27   2        0.20        0.61      0.25 o
   1  27   2       18.62       18.25      0.61 o
  -1  28   2        5.17        5.88      0.39 o
   0  28   2       32.05       34.41      0.86 o
   1  28   2        0.00        0.18      0.25 o
  -5   0   3       25.98       29.05      0.87 o
  -3   0   3      491.93      539.12      7.29 o
  -1   0   3     2459.43     2652.14     48.53 o
   1   0   3      571.17      531.62      7.14 o
   3   0   3      143.55      139.50      2.41 o
   5   0   3       30.42       32.39      0.85 o
  -6   1   3       29.11       26.80      0.74 o
  -5   1   3        4.28        4.57      0.33 o
  -4   1   3        4.73        2.84      0.16 o
  -3   1   3      778.55      838.28      7.93 o
  -2   1   3      371.72      415.97      3.96 o
  -1   1   3      192.17      194.22      2.02 o
   0   1   3       41.67       40.55      0.53 o
   1   1   3      134.29      105.33      1.08 o
   2   1   3      285.79      268.07      2.60 o
   3   1   3       18.95       15.99      0.36 o
   4   1   3        0.06        0.21      0.18 o
   5   1   3        5.55        5.85      0.30 o
  -6   2   3       55.78       57.99      1.10 o
  -5   2   3       78.90       84.18      1.41 o
  -4   2   3      325.77      313.40      3.42 o
  -3   2   3        0.14        0.89      0.17 o
  -2   2   3      105.90      104.02      1.04 o
  -1   2   3     1233.33     1295.13     12.17 o
   0   2   3      607.95      608.86      6.17 o
   1   2   3      324.11      315.07      3.03 o
   2   2   3       54.61       47.40      0.56 o
   3   2   3       11.67       12.07      0.30 o
   4   2   3       21.73       18.95      0.41 o
   5   2   3       14.70       14.08      0.40 o
  -6   3   3       74.06       77.42      1.35 o
  -5   3   3       31.65       30.77      0.66 o
  -4   3   3      157.85      153.50      1.58 o
  -3   3   3        0.82        0.38      0.18 o
  -2   3   3        1.16        0.34      0.09 o
  -1   3   3     2299.72     2372.32     22.24 o
   0   3   3      309.40      298.09      2.88 o
   1   3   3      264.94      237.61      2.33 o
   2   3   3      200.97      204.90      2.04 o
   3   3   3       15.00       13.79      0.32 o
   4   3   3       36.44       37.68      0.64 o
   5   3   3        0.05       -0.08      0.22 o
  -6   4   3        1.01        1.04      0.42 o
  -5   4   3       61.86       58.30      1.03 o
  -4   4   3        0.49        0.18      0.15 o
  -3   4   3     1700.65     1772.03     16.68 o
  -2   4   3      825.38      897.36      8.46 o
  -1   4   3       66.04       53.90      0.57 o
   0   4   3      122.70      123.62      1.32 o
   1   4   3       88.09       73.09      0.83 o
   2   4   3       89.80       81.07      0.87 o
   3   4   3       10.66       11.37      0.31 o
   4   4   3        2.58        3.21      0.20 o
   5   4   3        3.63        5.26      0.30 o
  -6   5   3       41.82       46.24      0.88 o
  -5   5   3       10.89        9.63      0.35 o
  -4   5   3      221.44      228.85      2.46 o
  -3   5   3       82.13       75.45      0.82 o
  -2   5   3      264.86      297.37      2.87 o
  -1   5   3      414.25      440.59      4.18 o
   0   5   3      583.64      599.98      5.70 o
   1   5   3      763.35      757.48      7.19 o
   2   5   3        0.23        0.21      0.09 o
   3   5   3      108.05      106.00      1.35 o
   4   5   3       13.13       11.82      0.34 o
   5   5   3        0.81        0.78      0.20 o
  -6   6   3       24.66       27.88      0.70 o
  -5   6   3        0.75        0.88      0.22 o
  -4   6   3       56.60       60.34      0.76 o
  -3   6   3       60.39       72.49      0.77 o
  -2   6   3      218.10      197.01      1.94 o
  -1   6   3     1907.76     2034.13     19.06 o
   0   6   3       33.50       34.55      0.61 o
   1   6   3      340.45      351.70      3.63 o
   2   6   3      202.23      209.36      2.08 o
   3   6   3        5.26        4.77      0.20 o
   4   6   3        2.84        3.02      0.21 o
   5   6   3        4.28        4.65      0.33 o
  -6   7   3        7.96        7.64      0.37 o
  -5   7   3        7.66        8.17      0.33 o
  -4   7   3        6.24        6.24      0.19 o
  -3   7   3       58.67       54.75      0.68 o
  -2   7   3     1311.38     1442.96     14.25 o
  -1   7   3      161.53      149.42      1.49 o
   0   7   3      401.32      403.25      3.87 o
   1   7   3       31.10       29.99      0.40 o
   2   7   3       87.32       85.16      1.02 o
   3   7   3       84.09       78.60      1.80 o
   4   7   3        0.02       -0.22      0.15 o
   5   7   3       15.76       21.27      0.57 o
  -6   8   3        0.20        0.67      0.25 o
  -5   8   3       44.33       43.00      0.77 o
  -4   8   3      139.93      127.85      1.48 o
  -3   8   3        1.34        3.55      0.16 o
  -2   8   3      226.13      235.59      2.47 o
  -1   8   3        1.14        0.15      0.10 o
   0   8   3      765.63      741.41      7.03 o
   1   8   3      433.67      450.63      4.32 o
   2   8   3       69.35       75.28      0.93 o
   3   8   3       13.45       15.36      0.38 o
   4   8   3       27.88       26.61      0.53 o
   5   8   3       27.97       31.29      0.68 o
  -6   9   3      149.78      166.34      2.57 o
  -5   9   3        0.64        0.55      0.25 o
  -4   9   3      171.20      163.40      2.17 o
  -3   9   3      183.08      186.56      2.18 o
  -2   9   3       91.94      126.04      1.38 o
  -1   9   3      482.98      561.95      5.35 o
   0   9   3       21.12       19.69      0.29 o
   1   9   3       98.95       89.93      0.95 o
   2   9   3      164.34      158.04      2.26 o
   3   9   3       35.26       35.93      0.60 o
   4   9   3        1.34        1.14      0.20 o
  -6  10   3        2.69        3.03      0.37 o
  -5  10   3        9.95        9.28      0.37 o
  -4  10   3        1.30        1.35      0.17 o
  -3  10   3        2.32        3.94      0.20 o
  -2  10   3      124.30      126.62      1.39 o
  -1  10   3       26.92       30.97      0.41 o
   0  10   3      532.53      571.46      5.46 o
   1  10   3        0.24        0.25      0.09 o
   2  10   3      105.06       95.16      1.26 o
   3  10   3      259.29      249.46      2.90 o
   4  10   3       76.79       76.09      1.21 o
  -6  11   3        4.34        4.75      0.37 o
  -5  11   3        0.37        0.18      0.25 o
  -4  11   3       17.53       16.89      0.44 o
  -3  11   3      402.63      411.32      4.65 o
  -2  11   3      511.61      545.76      6.07 o
  -1  11   3      245.27      273.67      2.68 o
   0  11   3      191.82      177.94      1.90 o
   1  11   3      266.15      265.60      2.61 o
   2  11   3       37.10       33.49      0.48 o
   3  11   3       74.62       65.77      0.92 o
   4  11   3       16.31       17.07      0.47 o
  -6  12   3        0.18        0.31      0.37 o
  -5  12   3        7.17        6.28      0.37 o
  -4  12   3       37.30       36.02      0.66 o
  -3  12   3        0.49        0.84      0.24 o
  -2  12   3       55.30       57.36      0.80 o
  -1  12   3       53.30       43.86      0.56 o
   0  12   3      269.78      300.70      3.16 o
   1  12   3      133.17      140.99      1.46 o
   2  12   3       90.76       79.99      0.96 o
   3  12   3      510.35      506.23      5.65 o
   4  12   3      100.60      103.07      1.53 o
  -6  13   3       41.76       46.89      1.06 o
  -5  13   3       81.71       82.60      1.88 o
  -4  13   3      322.59      327.84      4.14 o
  -3  13   3       67.80       65.74      0.90 o
  -2  13   3        6.65        6.21      0.21 o
  -1  13   3      294.27      337.46      3.53 o
   0  13   3      678.57      718.71      6.84 o
   1  13   3        9.47        9.50      0.24 o
   2  13   3       26.41       26.45      0.50 o
   3  13   3       65.37       61.31      0.90 o
   4  13   3       36.30       35.82      0.74 o
  -5  14   3        4.95        4.06      0.29 o
  -4  14   3        3.65        1.73      0.22 o
  -3  14   3      658.48      666.31      7.44 o
  -2  14   3       40.71       50.26      0.71 o
  -1  14   3        1.67        3.25      0.18 o
   0  14   3      105.17       90.94      1.08 o
   1  14   3       67.41       67.08      0.88 o
   2  14   3        0.19        0.39      0.12 o
   3  14   3       12.75       12.12      0.38 o
   4  14   3        5.39        5.38      0.33 o
  -5  15   3        3.94        4.49      0.37 o
  -4  15   3      170.65      162.08      2.19 o
  -3  15   3       54.35       47.20      0.79 o
  -2  15   3        0.42        1.21      0.34 o
  -1  15   3      149.41      167.26      2.19 o
   0  15   3      276.58      283.34      3.02 o
   1  15   3       44.66       48.93      0.94 o
   2  15   3       25.47       25.84      0.46 o
   3  15   3      265.33      277.27      3.27 o
   4  15   3       10.33        9.32      0.41 o
  -5  16   3        0.00       -0.04      0.17 o
  -4  16   3        1.35        1.50      0.22 o
  -3  16   3      439.60      442.55      5.02 o
  -2  16   3       33.91       34.98      0.60 o
  -1  16   3       26.29       28.76      0.50 o
   0  16   3       16.62       18.09      0.38 o
   1  16   3        0.01        0.22      0.15 o
   2  16   3       21.64       23.19      0.48 o
   3  16   3      293.61      299.89      3.48 o
   4  16   3        3.05        3.34      0.32 o
  -5  17   3       11.19       11.37      0.44 o
  -4  17   3       45.10       42.39      0.77 o
  -3  17   3      416.47      421.11      4.80 o
  -2  17   3       40.77       39.42      0.77 o
  -1  17   3      239.63      262.71      3.09 o
   0  17   3      100.29      101.43      2.18 o
   1  17   3      370.27      384.94      4.26 o
   2  17   3       20.18       18.26      0.40 o
   3  17   3        1.65        1.53      0.22 o
   4  17   3       67.46       63.60      1.23 o
  -5  18   3       41.84       39.22      0.77 o
  -4  18   3        7.54        8.30      0.33 o
  -3  18   3      131.89      123.44      1.74 o
  -2  18   3       26.76       23.77      0.50 o
  -1  18   3       59.21       64.82      0.97 o
   0  18   3      510.99      525.40      5.47 o
   1  18   3       40.36       37.72      0.58 o
   2  18   3        5.39        5.18      0.27 o
   3  18   3        0.79        1.04      0.25 o
  -5  19   3       11.62       13.97      0.46 o
  -4  19   3       10.59        6.60      0.33 o
  -3  19   3        0.28        0.41      0.20 o
  -2  19   3      267.00      266.51      3.15 o
  -1  19   3      116.92      116.07      1.62 o
   0  19   3      280.38      268.71      3.17 o
   1  19   3        5.58        6.15      0.28 o
   2  19   3        4.19        3.26      0.31 o
   3  19   3        0.73        1.68      0.25 o
  -4  20   3        0.01       -0.20      0.22 o
  -3  20   3       30.76       28.79      0.58 o
  -2  20   3       11.97       10.70      0.36 o
  -1  20   3       24.93       24.10      0.63 o
   0  20   3       74.17       72.02      1.26 o
   1  20   3       29.97       29.51      0.58 o
   2  20   3        4.16        3.96      0.32 o
   3  20   3        2.11        2.05      0.26 o
  -4  21   3        0.31        0.15      0.22 o
  -3  21   3        0.29       -0.04      0.20 o
  -2  21   3       25.59       27.11      0.56 o
  -1  21   3       93.63       97.04      1.30 o
   0  21   3        0.08        0.20      0.22 o
   1  21   3        1.14        1.25      0.20 o
   2  21   3        0.84        0.67      0.25 o
   3  21   3        0.56        0.12      0.25 o
  -4  22   3       13.61       13.65      0.44 o
  -3  22   3       35.36       32.26      0.60 o
  -2  22   3       25.85       25.34      0.54 o
  -1  22   3        8.62        8.97      0.45 o
   0  22   3       60.75       64.05      1.07 o
   1  22   3        0.01        0.11      0.15 o
   2  22   3        0.14        0.86      0.35 o
   3  22   3        5.03        5.72      0.37 o
  -4  23   3       32.58       32.43      0.89 o
  -3  23   3       29.66       30.65      0.60 o
  -2  23   3      538.51      546.16      6.22 o
  -1  23   3       16.86       16.00      0.47 o
   0  23   3       92.16       95.24      1.45 o
   1  23   3       92.34       88.10      1.81 o
   2  23   3        0.59        0.86      0.25 o
  -3  24   3       55.10       53.31      0.99 o
  -2  24   3       39.41       41.74      0.85 o
  -1  24   3       90.27       83.82      1.55 o
   0  24   3        4.73        4.73      0.33 o
   1  24   3       12.28       15.07      0.53 o
   2  24   3        0.94        0.61      0.28 o
  -3  25   3       19.78       20.78      0.55 o
  -2  25   3       23.47       24.02      0.66 o
  -1  25   3      243.02      249.16      3.76 o
   0  25   3       36.62       37.44      0.86 o
   1  25   3       10.96        8.57      0.45 o
   2  25   3        7.17        7.95      0.45 o
  -2  26   3        0.52        0.65      0.23 o
  -1  26   3       20.47       20.32      0.57 o
   0  26   3       12.70       15.08      0.67 o
   1  26   3       18.33       17.44      0.61 o
  -2  27   3        2.19        1.57      0.30 o
  -1  27   3        3.25        3.66      0.33 o
   0  27   3       22.85       22.89      0.74 o
  -6   0   4       25.99       24.27      0.87 o
  -4   0   4        2.83        3.07      0.25 o
  -2   0   4     1596.21     1608.58     21.42 o
   0   0   4      104.45      100.03      1.70 o
   2   0   4        1.35        0.80      0.20 o
   4   0   4       47.79       50.75      2.57 o
  -6   1   4       11.26       10.45      0.49 o
  -5   1   4      102.95      106.73      1.72 o
  -4   1   4      109.21      113.10      1.21 o
  -3   1   4      105.25      122.13      1.29 o
  -2   1   4      187.42      214.75      2.10 o
  -1   1   4      707.24      738.03      8.09 o
   0   1   4       19.41       22.80      0.40 o
   1   1   4      384.51      406.32      3.92 o
   2   1   4      121.12      110.86      1.51 o
   3   1   4       30.83       29.45      0.70 o
   4   1   4        9.36        9.49      0.45 o
  -6   2   4        0.00        0.00      0.25 o
  -5   2   4        0.56        0.91      0.22 o
  -4   2   4        2.59        3.23      0.17 o
  -3   2   4      135.07      136.43      1.39 o
  -2   2   4      720.76      815.36      7.71 o
  -1   2   4      258.46      254.11      2.46 o
   0   2   4       11.88        8.63      0.23 o
   1   2   4        5.87        5.08      0.22 o
   2   2   4      115.41      115.56      1.58 o
   3   2   4        2.08        2.18      0.25 o
   4   2   4        7.15        7.46      0.37 o
  -6   3   4       35.60       38.27      0.86 o
  -5   3   4       29.35       27.68      0.55 o
  -4   3   4       62.34       57.81      1.04 o
  -3   3   4      445.04      431.53      4.16 o
  -2   3   4      319.69      332.88      3.23 o
  -1   3   4      251.28      259.59      2.53 o
   0   3   4      843.26      833.17      8.43 o
   1   3   4       13.82       18.85      0.29 o
   2   3   4        0.22        0.25      0.10 o
   3   3   4        9.60        8.37      0.37 o
   4   3   4        3.39        3.93      0.37 o
  -6   4   4        0.04       -0.37      0.25 o
  -5   4   4       11.72       10.51      0.59 o
  -4   4   4       42.55       42.90      0.57 o
  -3   4   4       54.10       58.42      0.68 o
  -2   4   4       30.92       32.67      0.41 o
  -1   4   4     2026.06     2236.99     27.82 o
   0   4   4       28.88       26.60      0.38 o
   1   4   4       71.74       69.27      0.83 o
   2   4   4       15.95       12.96      0.31 o
   3   4   4       15.68       13.28      0.49 o
   4   4   4       15.60       16.74      0.49 o
  -6   5   4       66.41       76.82      2.12 o
  -5   5   4      412.44      428.54      5.31 o
  -4   5   4       35.66       35.15      0.56 o
  -3   5   4      253.80      266.73      2.62 o
  -2   5   4      189.26      192.68      1.93 o
  -1   5   4        0.18        1.25      0.16 o
   0   5   4      242.42      246.64      2.40 o
   1   5   4       49.50       42.87      0.51 o
   2   5   4        7.61       11.26      0.29 o
   3   5   4       21.86       21.16      0.61 o
   4   5   4        1.59        1.66      0.25 o
  -6   6   4        5.09        5.11      0.37 o
  -5   6   4        1.68        0.88      0.22 o
  -4   6   4       21.39       22.97      0.37 o
  -3   6   4       16.25       12.26      0.33 o
  -2   6   4       36.97       30.08      0.38 o
  -1   6   4       55.37       49.27      0.71 o
   0   6   4        8.77       10.76      0.21 o
   1   6   4      286.87      295.31      2.89 o
   2   6   4        0.01        0.00      0.15 o
   3   6   4        7.25        6.84      0.42 o
   4   6   4       30.59       31.46      0.74 o
  -6   7   4        2.83        2.22      0.26 o
  -5   7   4      149.05      146.16      1.97 o
  -4   7   4       17.61       15.74      0.32 o
  -3   7   4      327.43      304.60      3.45 o
  -2   7   4      122.97      144.71      1.45 o
  -1   7   4      300.19      334.82      3.24 o
   0   7   4      716.11      744.33      7.07 o
   1   7   4       19.18       16.59      0.30 o
   2   7   4       53.47       52.13      0.76 o
   3   7   4        2.00        2.02      0.25 o
   4   7   4       23.54       25.69      0.70 o
  -6   8   4        4.49        4.22      0.37 o
  -5   8   4      127.41      136.27      1.86 o
  -4   8   4        2.13        1.91      0.16 o
  -3   8   4       15.27       13.01      0.34 o
  -2   8   4      984.77     1068.74     10.08 o
  -1   8   4      344.67      354.12      3.65 o
   0   8   4      136.65      123.80      1.28 o
   1   8   4        6.76        7.55      0.19 o
   2   8   4       87.80       83.31      1.08 o
   3   8   4       14.80       14.32      0.67 o
   4   8   4       15.34       14.66      0.49 o
  -6   9   4       15.60       16.78      0.54 o
  -5   9   4        0.08        0.08      0.20 o
  -4   9   4       38.52       37.33      0.60 o
  -3   9   4      499.99      522.39      5.84 o
  -2   9   4      287.45      295.17      2.87 o
  -1   9   4       16.57       19.47      0.31 o
   0   9   4      599.16      669.43      6.39 o
   1   9   4       54.59       53.72      0.65 o
   2   9   4        9.44        8.12      0.30 o
   3   9   4       29.28       26.47      1.45 o
   4   9   4       10.26       12.62      0.49 o
  -6  10   4       25.18       30.58      0.87 o
  -5  10   4      115.27      125.88      1.75 o
  -4  10   4       10.64       12.09      0.31 o
  -3  10   4      133.79      135.30      1.67 o
  -2  10   4      153.27      158.50      3.62 o
  -1  10   4      111.51      111.40      1.17 o
   0  10   4      125.09      124.34      1.29 o
   1  10   4      166.33      163.51      1.67 o
   2  10   4      183.23      188.04      2.45 o
   3  10   4       47.13       45.31      0.91 o
   4  10   4        0.04        0.25      0.25 o
  -6  11   4       11.48       13.99      0.53 o
  -5  11   4        6.79        7.05      0.42 o
  -4  11   4       13.64       15.65      0.40 o
  -3  11   4      158.51      150.27      1.94 o
  -2  11   4       99.08       99.92      1.26 o
  -1  11   4       60.71       62.09      0.86 o
   0  11   4        5.34        9.04      0.26 o
   1  11   4       29.73       31.79      0.44 o
   2  11   4        6.59        5.04      0.28 o
   3  11   4        4.78        4.18      0.32 o
   4  11   4       40.89       48.09      1.17 o
  -6  12   4        0.19        0.12      0.25 o
  -5  12   4        0.43        0.93      0.22 o
  -4  12   4       17.70       16.47      0.40 o
  -3  12   4       49.93       42.75      0.80 o
  -2  12   4        1.08        0.97      0.12 o
  -1  12   4       86.76       97.88      1.23 o
   0  12   4        0.91        0.90      0.10 o
   1  12   4      431.18      425.44      4.15 o
   2  12   4       15.19       12.83      0.36 o
   3  12   4       50.65       54.27      1.01 o
   4  12   4       40.55       44.39      1.13 o
  -5  13   4      408.93      426.63      5.37 o
  -4  13   4        0.04        0.31      0.14 o
  -3  13   4      352.38      329.45      3.79 o
  -2  13   4       40.81       41.37      0.68 o
  -1  13   4       40.05       37.76      0.58 o
   0  13   4       32.52       32.98      0.48 o
   1  13   4       20.89       22.12      0.35 o
   2  13   4      141.71      141.60      1.77 o
   3  13   4        5.80        5.70      0.37 o
   4  13   4       17.94       19.71      0.71 o
  -5  14   4        3.96        3.97      0.32 o
  -4  14   4        9.92       10.32      0.32 o
  -3  14   4      124.99      118.57      1.64 o
  -2  14   4       91.90       84.47      1.12 o
  -1  14   4       13.84        7.62      0.30 o
   0  14   4       28.37       27.69      0.46 o
   1  14   4      125.17      117.04      1.45 o
   2  14   4       41.63       43.20      0.79 o
   3  14   4        4.77        6.03      0.37 o
  -5  15   4        6.22        5.17      0.33 o
  -4  15   4       82.84       81.96      1.15 o
  -3  15   4        3.01        2.30      0.20 o
  -2  15   4       70.85       77.16      1.05 o
  -1  15   4       32.47       33.99      0.66 o
   0  15   4       56.18       57.87      0.92 o
   1  15   4      192.61      180.47      3.12 o
   2  15   4        5.60        5.50      0.33 o
   3  15   4        0.10        0.00      0.28 o
  -5  16   4       13.13       13.42      0.44 o
  -4  16   4      130.34      129.11      2.08 o
  -3  16   4        1.50        1.35      0.20 o
  -2  16   4       26.06       25.55      0.52 o
  -1  16   4      411.14      419.00      5.22 o
   0  16   4       25.09       18.35      0.66 o
   1  16   4      365.67      374.14      3.97 o
   2  16   4       10.25        9.85      0.34 o
   3  16   4        5.30        4.29      0.52 o
  -5  17   4        0.00        0.34      0.22 o
  -4  17   4       96.78       95.62      1.59 o
  -3  17   4       96.61       90.83      1.22 o
  -2  17   4       56.22       59.29      0.90 o
  -1  17   4      113.75      123.47      1.58 o
   0  17   4        2.71        3.67      0.33 o
   1  17   4       41.54       45.21      0.66 o
   2  17   4        0.65        0.10      0.22 o
   3  17   4        8.02        7.63      0.52 o
  -5  18   4       81.10       88.51      1.43 o
  -4  18   4        0.10        0.34      0.22 o
  -3  18   4        5.85        4.67      0.27 o
  -2  18   4       48.46       45.37      0.73 o
  -1  18   4       50.31       49.58      0.80 o
   0  18   4       47.21       43.51      0.70 o
   1  18   4       46.97       48.10      0.78 o
   2  18   4       24.68       22.47      0.55 o
   3  18   4        0.16        0.00      0.35 o
  -4  19   4       31.96       32.80      0.66 o
  -3  19   4      172.47      165.47      2.08 o
  -2  19   4      118.57      107.50      1.64 o
  -1  19   4       83.14       79.27      1.52 o
   0  19   4        0.25        0.41      0.20 o
   1  19   4       30.34       31.34      0.60 o
   2  19   4       13.59       17.26      0.49 o
   3  19   4        0.10       -0.49      0.49 o
  -4  20   4        8.19        9.09      0.41 o
  -3  20   4        0.27        0.29      0.20 o
  -2  20   4      674.69      688.91      7.75 o
  -1  20   4       14.74       11.97      0.46 o
   0  20   4      153.48      142.38      1.80 o
   1  20   4        2.33        2.49      0.19 o
   2  20   4       30.11       32.19      1.06 o
  -4  21   4       32.17       33.39      0.72 o
  -3  21   4       23.00       22.00      0.50 o
  -2  21   4      308.80      321.76      3.79 o
  -1  21   4        8.68        8.88      0.33 o
   0  21   4      503.84      528.45      6.02 o
   1  21   4       53.13       52.93      1.27 o
   2  21   4        0.65        0.74      0.35 o
  -4  22   4        0.12        0.54      0.22 o
  -3  22   4        7.56        8.39      0.37 o
  -2  22   4        9.28        9.65      0.40 o
  -1  22   4        0.07        0.12      0.20 o
   0  22   4        0.12        0.29      0.22 o
   1  22   4        1.95        1.63      0.25 o
   2  22   4        0.23        0.41      0.28 o
  -3  23   4       18.99       15.40      0.41 o
  -2  23   4        1.65        1.92      0.21 o
  -1  23   4       29.78       33.28      0.66 o
   0  23   4        2.67        1.72      0.23 o
   1  23   4        1.40        2.05      0.44 o
  -3  24   4        6.81        4.85      0.30 o
  -2  24   4        0.53        0.00      0.20 o
  -1  24   4       17.75       16.14      0.61 o
   0  24   4        1.97        1.26      0.24 o
   1  24   4        5.20        6.01      0.52 o
  -2  25   4       25.95       22.35      0.70 o
  -1  25   4        0.31        0.25      0.22 o
   0  25   4       32.61       36.37      0.99 o
   1  25   4        5.58        5.16      0.52 o
  -2  26   4       20.63       18.13      0.55 o
  -1  26   4       82.34       79.14      1.93 o
   0  26   4        0.79        0.86      0.25 o
  -5   0   5      330.83      335.65      6.23 o
  -3   0   5      328.19      350.20      4.81 o
  -1   0   5       12.59       13.65      0.68 o
   1   0   5       19.98       21.42      0.57 o
   3   0   5        0.21        1.49      0.35 o
  -6   1   5        1.10        1.07      0.25 o
  -5   1   5       13.43       13.42      0.38 o
  -4   1   5       27.90       22.90      0.35 o
  -3   1   5      120.65      118.86      1.25 o
  -2   1   5       21.44       16.82      0.30 o
  -1   1   5       12.28       13.59      0.30 o
   0   1   5      385.81      398.81      4.45 o
   1   1   5        2.47        1.83      0.16 o
   2   1   5        9.44        8.43      0.50 o
   3   1   5       22.04       21.82      0.61 o
   4   1   5        1.79        1.97      0.29 o
  -6   2   5       29.26       30.93      0.96 o
  -5   2   5        0.21       -0.21      0.27 o
  -4   2   5      185.88      180.21      1.98 o
  -3   2   5       77.25       81.68      1.19 o
  -2   2   5       48.65       43.04      0.62 o
  -1   2   5      418.08      440.95      4.95 o
   0   2   5       18.57       21.12      0.40 o
   1   2   5      279.42      280.32      3.20 o
   2   2   5       24.86       25.61      0.61 o
   3   2   5        2.75        2.18      0.25 o
   4   2   5        0.34        0.43      0.25 o
  -6   3   5        0.16        0.18      0.25 o
  -5   3   5        1.28        0.39      0.16 o
  -4   3   5      353.36      350.70      3.69 o
  -3   3   5       30.20       34.92      0.47 o
  -2   3   5      386.72      410.49      4.60 o
  -1   3   5        3.01        3.02      0.20 o
   0   3   5      855.19      842.32     16.45 o
   1   3   5        2.56        3.11      0.20 o
   2   3   5       53.01       54.21      0.98 o
   3   3   5        9.31        9.43      0.42 o
   4   3   5        1.77        1.50      0.26 o
  -6   4   5       45.21       46.97      0.98 o
  -5   4   5        1.98        2.30      0.20 o
  -4   4   5      202.97      209.73      2.85 o
  -3   4   5       89.68       77.51      0.87 o
  -2   4   5        2.07        0.69      0.11 o
  -1   4   5      593.82      632.50      6.99 o
   0   4   5       12.58        9.98      0.33 o
   1   4   5        0.03        0.09      0.12 o
   2   4   5       44.21       41.91      0.86 o
   3   4   5       19.14       18.33      0.51 o
   4   4   5        3.51        3.84      0.37 o
  -6   5   5       86.72       80.85      1.70 o
  -5   5   5       35.08       38.76      0.64 o
  -4   5   5       33.14       27.08      0.51 o
  -3   5   5        3.37        2.58      0.18 o
  -2   5   5      156.48      155.79      3.57 o
  -1   5   5      174.92      170.25      2.00 o
   0   5   5       21.64       22.36      0.41 o
   1   5   5       36.23       32.00      0.68 o
   2   5   5       20.60       20.69      0.81 o
   3   5   5        0.04        0.18      0.25 o
   4   5   5        1.32        0.98      0.25 o
  -6   6   5        0.00       -0.16      0.28 o
  -5   6   5       16.59       14.92      0.44 o
  -4   6   5      127.05      145.08      1.65 o
  -3   6   5        6.59        5.30      0.19 o
  -2   6   5      812.46      798.27     11.36 o
  -1   6   5        2.19        2.29      0.14 o
   0   6   5       61.53       50.90      0.73 o
   1   6   5       61.32       63.09      0.96 o
   2   6   5        8.10        9.88      0.37 o
   3   6   5       56.99       60.88      1.10 o
   4   6   5        0.03       -0.12      0.25 o
  -6   7   5       28.10       31.09      0.74 o
  -5   7   5       27.47       30.43      0.71 o
  -4   7   5       79.96       72.63      1.00 o
  -3   7   5       31.30       31.78      0.53 o
  -2   7   5        2.15        2.04      0.11 o
  -1   7   5      292.66      321.34      3.63 o
   0   7   5       13.28       15.98      0.32 o
   1   7   5       65.49       66.18      0.90 o
   2   7   5       20.81       21.36      0.52 o
   3   7   5        2.43        2.66      0.28 o
  -6   8   5       17.00       17.39      0.57 o
  -5   8   5       95.78       99.70      1.47 o
  -4   8   5       10.57        9.58      0.31 o
  -3   8   5        6.67        7.26      0.25 o
  -2   8   5        4.98        6.62      0.26 o
  -1   8   5        0.32        0.59      0.12 o
   0   8   5       69.81       60.87      0.92 o
   1   8   5        0.09        0.35      0.13 o
   2   8   5      141.14      139.91      1.93 o
   3   8   5        1.55        1.87      0.25 o
  -6   9   5        0.80        1.30      0.25 o
  -5   9   5       13.72       15.87      0.44 o
  -4   9   5      936.63      925.57     10.22 o
  -3   9   5       17.03       15.15      0.34 o
  -2   9   5      449.80      447.62      5.52 o
  -1   9   5       15.50       18.01      0.65 o
   0   9   5      164.38      152.49      2.02 o
   1   9   5       32.03       30.71      0.57 o
   2   9   5        0.01        0.12      0.18 o
   3   9   5       12.44       13.32      0.49 o
  -6  10   5       15.46       17.90      0.61 o
  -5  10   5        7.52        8.68      0.33 o
  -4  10   5       15.67       22.03      0.49 o
  -3  10   5       18.36       16.17      0.40 o
  -2  10   5       85.86       77.35      1.12 o
  -1  10   5       62.98       53.00      0.76 o
   0  10   5       30.13       24.70      0.44 o
   1  10   5        7.39        8.46      0.33 o
   2  10   5       31.09       31.59      0.66 o
   3  10   5        8.76        9.12      0.45 o
  -5  11   5        0.03        0.10      0.22 o
  -4  11   5      239.44      241.83      2.85 o
  -3  11   5      178.32      173.83      2.10 o
  -2  11   5      243.83      245.84      2.85 o
  -1  11   5        2.15        1.30      0.27 o
   0  11   5       20.76       20.37      0.44 o
   1  11   5        0.79        0.84      0.21 o
   2  11   5      195.86      204.09      2.72 o
   3  11   5        0.72        0.86      0.25 o
  -5  12   5       73.60       70.27      1.10 o
  -4  12   5       42.30       43.93      0.73 o
  -3  12   5      163.13      159.13      2.22 o
  -2  12   5      104.51      101.41      1.30 o
  -1  12   5      192.02      202.66      2.61 o
   0  12   5      328.87      338.74      5.08 o
   1  12   5       66.50       61.29      0.96 o
   2  12   5       99.18       99.73      1.49 o
   3  12   5        2.74        2.29      0.25 o
  -5  13   5       21.05       19.81      0.52 o
  -4  13   5      143.26      151.43      1.90 o
  -3  13   5       23.45       19.04      0.40 o
  -2  13   5       40.28       39.02      0.61 o
  -1  13   5       88.88       77.34      1.35 o
   0  13   5      169.64      169.83      2.26 o
   1  13   5       29.16       29.90      0.63 o
   2  13   5        0.43        0.78      0.22 o
   3  13   5        4.02        3.70      0.37 o
  -5  14   5        0.27        0.49      0.22 o
  -4  14   5       38.98       33.32      0.61 o
  -3  14   5       33.53       32.69      0.60 o
  -2  14   5       40.31       34.88      0.75 o
  -1  14   5        4.45        3.35      0.26 o
   0  14   5       35.19       31.11      0.63 o
   1  14   5      153.19      153.54      2.08 o
   2  14   5       35.68       34.66      0.81 o
   3  14   5       28.65       29.26      1.17 o
  -5  15   5      111.83      120.53      1.77 o
  -4  15   5       67.82       64.80      0.98 o
  -3  15   5       31.25       32.77      0.60 o
  -2  15   5      239.74      225.40      3.86 o
  -1  15   5      188.81      171.35      2.57 o
   0  15   5       38.14       34.49      0.66 o
   1  15   5        0.09        0.31      0.25 o
   2  15   5        0.71        1.52      0.25 o
   3  15   5        0.10       -0.08      0.28 o
  -5  16   5        5.65        3.99      0.33 o
  -4  16   5       75.38       72.70      1.06 o
  -3  16   5       22.64       25.18      0.51 o
  -2  16   5        8.11        7.72      0.33 o
  -1  16   5      187.02      171.73      2.57 o
   0  16   5       59.23       54.88      0.92 o
   1  16   5      172.25      179.57      2.73 o
   2  16   5       44.93       44.39      0.98 o
  -5  17   5        0.79        0.83      0.22 o
  -4  17   5       34.56       37.62      0.70 o
  -3  17   5        7.35        8.62      0.32 o
  -2  17   5      134.66      126.43      1.82 o
  -1  17   5       19.76       18.60      0.68 o
   0  17   5        1.46        1.44      0.28 o
   1  17   5      159.92      157.82      2.83 o
   2  17   5        0.13       -0.06      0.25 o
  -4  18   5       31.80       31.49      0.60 o
  -3  18   5       50.13       51.16      0.82 o
  -2  18   5       79.47       72.78      1.16 o
  -1  18   5      233.35      237.51      3.52 o
   0  18   5        5.26        6.35      0.37 o
   1  18   5       27.71       28.38      0.85 o
   2  18   5        0.35        0.49      0.25 o
  -4  19   5        0.74        0.65      0.20 o
  -3  19   5        4.00        4.81      0.30 o
  -2  19   5        1.34        2.04      0.33 o
  -1  19   5        0.61        0.61      0.25 o
   0  19   5        2.64        1.27      0.30 o
   1  19   5        6.13        5.84      0.42 o
   2  19   5        9.31       10.81      0.49 o
  -4  20   5       36.62       38.45      0.71 o
  -3  20   5       65.83       63.59      0.98 o
  -2  20   5       13.24       12.18      0.66 o
  -1  20   5        0.01        0.25      0.25 o
   0  20   5       13.98       15.76      0.51 o
   1  20   5        1.80        4.05      0.52 o
   2  20   5        2.22        1.79      0.28 o
  -4  21   5        0.61        0.15      0.22 o
  -3  21   5       35.96       36.95      0.77 o
  -2  21   5        0.05        0.18      0.25 o
  -1  21   5      121.57      111.41      2.12 o
   0  21   5        6.01        6.78      0.37 o
   1  21   5        4.33        6.55      0.61 o
  -3  22   5        0.56        0.98      0.22 o
  -2  22   5       68.64       65.56      1.23 o
  -1  22   5        5.92        5.98      0.42 o
   0  22   5        0.39        0.86      0.25 o
   1  22   5        4.04        5.92      0.52 o
  -3  23   5       11.15        8.69      0.50 o
  -2  23   5       11.04       10.32      0.44 o
  -1  23   5        8.14        6.87      0.42 o
   0  23   5        0.09       -0.16      0.39 o
  -2  24   5        0.05        0.20      0.22 o
  -1  24   5      161.68      161.19      3.61 o
   0  24   5        1.92        2.11      0.31 o
  -6   0   6        0.48       -0.12      0.35 o
  -4   0   6       13.99        9.90      0.42 o
  -2   0   6      237.34      223.38      4.59 o
   0   0   6      141.04      145.47      2.55 o
   2   0   6        1.34        0.98      0.35 o
  -6   1   6        1.15        1.00      0.32 o
  -5   1   6        4.92        4.02      0.31 o
  -4   1   6       55.52       58.11      0.94 o
  -3   1   6        3.07        2.92      0.60 o
  -2   1   6       12.22       10.51      0.30 o
  -1   1   6      283.23      284.98      3.27 o
   0   1   6      123.75      137.09      1.70 o
   1   1   6      102.89       97.17      1.30 o
   2   1   6       43.50       40.77      0.86 o
   3   1   6        0.11       -0.06      0.25 o
  -6   2   6        4.04        4.60      0.42 o
  -5   2   6        5.02        2.96      0.25 o
  -4   2   6       87.42       86.47      1.32 o
  -3   2   6      893.56      880.10      9.67 o
  -2   2   6        0.60        0.89      0.18 o
  -1   2   6       87.15       84.25      1.10 o
   0   2   6       13.06       12.58      0.36 o
   1   2   6        1.54        1.64      0.20 o
   2   2   6        9.35        8.44      0.37 o
   3   2   6        5.15        5.21      0.37 o
  -6   3   6        0.08        0.49      0.35 o
  -5   3   6      114.50      121.64      1.96 o
  -4   3   6       74.50       68.19      1.07 o
  -3   3   6       27.66       29.19      0.51 o
  -2   3   6       10.00       10.27      0.30 o
  -1   3   6       48.47       48.54      0.75 o
   0   3   6        0.47        0.46      0.13 o
   1   3   6       30.37       27.28      0.50 o
   2   3   6       11.14        9.71      0.39 o
   3   3   6       12.10       14.44      0.49 o
  -6   4   6        7.90        7.88      0.59 o
  -5   4   6       36.28       38.91      0.77 o
  -4   4   6       91.27       85.41      1.29 o
  -3   4   6       22.87       22.04      0.52 o
  -2   4   6      142.87      148.23      1.80 o
  -1   4   6       23.68       22.15      0.55 o
   0   4   6       23.10       23.00      0.43 o
   1   4   6       67.18       70.08      0.98 o
   2   4   6        6.59        6.47      0.37 o
   3   4   6       27.32       30.19      0.74 o
  -6   5   6       31.29       37.63      1.21 o
  -5   5   6        2.09        2.19      0.25 o
  -4   5   6       20.55       17.81      0.44 o
  -3   5   6      215.98      210.75      2.72 o
  -2   5   6      166.31      170.32      2.05 o
  -1   5   6       24.48       20.04      0.40 o
   0   5   6       39.51       36.74      0.68 o
   1   5   6        1.14        1.11      0.18 o
   2   5   6       17.06       17.07      0.54 o
   3   5   6        1.92        2.83      0.53 o
  -6   6   6       21.41       24.41      1.04 o
  -5   6   6        1.02        0.67      0.25 o
  -4   6   6       16.39       11.74      0.45 o
  -3   6   6      309.66      320.77      4.03 o
  -2   6   6      192.73      188.97      2.27 o
  -1   6   6      168.84      152.76      2.05 o
   0   6   6       11.75       12.70      0.32 o
   1   6   6        0.03       -0.03      0.14 o
   2   6   6       31.34       29.42      0.74 o
   3   6   6       11.70       13.30      0.67 o
  -5   7   6        0.57        0.67      0.25 o
  -4   7   6       14.72       14.01      0.49 o
  -3   7   6      522.66      546.92      7.54 o
  -2   7   6      289.69      271.75      3.13 o
  -1   7   6      299.99      304.49      3.48 o
   0   7   6       18.42       16.58      0.40 o
   1   7   6       51.19       51.52      0.80 o
   2   7   6       34.04       33.78      0.74 o
   3   7   6       24.86       29.81      0.91 o
  -5   8   6       59.42       52.96      1.44 o
  -4   8   6       95.14       99.18      1.59 o
  -3   8   6       37.22       34.60      0.74 o
  -2   8   6       25.11       25.53      0.88 o
  -1   8   6       18.88       18.57      0.40 o
   0   8   6       68.31       71.31      0.98 o
   1   8   6      154.36      164.36      2.19 o
   2   8   6       16.05       19.17      0.61 o
   3   8   6       80.50       85.94      1.59 o
  -5   9   6      134.24      128.29      2.41 o
  -4   9   6       52.77       55.14      1.07 o
  -3   9   6       71.29       74.93      1.35 o
  -2   9   6        1.08        2.18      0.25 o
  -1   9   6       14.89       13.61      0.34 o
   0   9   6       55.55       53.31      0.80 o
   1   9   6      165.56      165.77      2.23 o
   2   9   6        0.07       -0.06      0.25 o
   3   9   6        0.53        1.05      0.26 o
  -5  10   6        6.22        7.84      0.46 o
  -4  10   6       13.90       15.62      0.50 o
  -3  10   6      194.46      172.00      2.57 o
  -2  10   6       15.86       14.38      0.49 o
  -1  10   6      162.35      156.44      2.36 o
   0  10   6       29.86       30.80      0.56 o
   1  10   6        5.85        4.99      0.29 o
   2  10   6        1.68        2.24      0.50 o
  -5  11   6        0.21       -0.16      0.28 o
  -4  11   6        4.12        2.67      0.35 o
  -3  11   6       84.47       76.51      1.35 o
  -2  11   6        0.21        0.55      0.25 o
  -1  11   6       84.17       78.76      1.18 o
   0  11   6       30.56       25.60      0.57 o
   1  11   6      106.52      105.07      1.53 o
   2  11   6       13.65       14.00      0.49 o
  -5  12   6        1.55        0.98      0.28 o
  -4  12   6      191.20      193.40      2.94 o
  -3  12   6       73.95       67.85      1.23 o
  -2  12   6        9.92       12.33      0.45 o
  -1  12   6        2.29        1.32      0.25 o
   0  12   6      113.45      106.79      1.53 o
   1  12   6        1.06        1.10      0.25 o
   2  12   6       29.39       32.17      0.76 o
  -5  13   6        6.24        6.93      0.46 o
  -4  13   6       12.54       13.73      0.49 o
  -3  13   6       86.63       86.74      1.47 o
  -2  13   6        0.05        0.25      0.19 o
  -1  13   6      118.05      114.24      1.84 o
   0  13   6       51.39       51.62      1.21 o
   1  13   6        9.99        8.25      0.37 o
   2  13   6       67.83       71.56      1.56 o
  -5  14   6        7.30       10.99      0.57 o
  -4  14   6        1.40        2.85      0.29 o
  -3  14   6      102.13       87.06      1.50 o
  -2  14   6       54.66       53.94      1.10 o
  -1  14   6       31.04       23.64      0.61 o
   0  14   6       99.81       97.53      1.45 o
   1  14   6        1.36        1.48      0.32 o
   2  14   6       28.50       30.12      0.85 o
  -4  15   6       48.91       44.99      0.98 o
  -3  15   6       50.11       51.38      1.01 o
  -2  15   6        6.19        6.73      0.37 o
  -1  15   6       48.92       42.82      0.88 o
   0  15   6       43.15       42.12      0.80 o
   1  15   6        1.76        1.04      0.25 o
   2  15   6        0.08        0.08      0.28 o
  -4  16   6        3.32        3.46      0.37 o
  -3  16   6        2.91        4.43      0.32 o
  -2  16   6       19.64       17.08      0.65 o
  -1  16   6       59.69       61.15      1.13 o
   0  16   6       42.74       38.43      0.86 o
   1  16   6       18.75       20.42      0.61 o
   2  16   6        0.91        1.17      0.28 o
  -4  17   6        1.71        1.51      0.25 o
  -3  17   6      108.32      105.88      1.84 o
  -2  17   6        0.26        0.37      0.25 o
  -1  17   6        3.60        2.44      0.26 o
   0  17   6        2.54        1.45      0.25 o
   1  17   6        5.80        5.90      0.37 o
  -4  18   6        6.21        7.42      0.39 o
  -3  18   6       24.25       21.05      0.61 o
  -2  18   6       10.99       11.41      0.49 o
  -1  18   6       23.78       22.71      0.64 o
   0  18   6        7.08        5.15      0.32 o
   1  18   6        0.37        0.31      0.25 o
  -3  19   6       84.53       80.89      1.50 o
  -2  19   6        9.82        7.31      0.39 o
  -1  19   6       15.97       15.14      0.65 o
   0  19   6       18.36       18.97      0.57 o
   1  19   6        0.34       -0.25      0.28 o
  -3  20   6        7.67        6.42      0.42 o
  -2  20   6        0.24       -0.12      0.25 o
  -1  20   6       26.53       26.38      0.74 o
   0  20   6       16.54       16.12      0.54 o
  -3  21   6       40.87       44.77      1.34 o
  -2  21   6        0.09        0.12      0.25 o
  -1  21   6        3.19        2.80      0.32 o
   0  21   6       12.38       12.19      0.49 o
  -2  22   6       10.89       10.27      0.49 o
  -1  22   6        4.58        5.15      0.39 o
  -5   0   7       72.68       66.07      1.73 o
  -3   0   7        6.36        5.10      0.36 o
  -1   0   7        1.60        2.57      0.37 o
   1   0   7        4.40        4.23      0.42 o
  -5   1   7       44.96       49.89      0.98 o
  -4   1   7      128.13      126.48      1.80 o
  -3   1   7        8.99        8.76      0.30 o
  -2   1   7        5.20        5.50      0.45 o
  -1   1   7       42.97       38.18      0.61 o
   0   1   7       57.99       62.93      0.99 o
   1   1   7        3.63        4.17      0.29 o
   2   1   7        4.49        5.22      0.37 o
  -5   2   7       35.11       40.08      0.88 o
  -4   2   7       39.36       36.57      0.68 o
  -3   2   7        7.78       10.45      0.30 o
  -2   2   7      932.82      964.41     11.66 o
  -1   2   7       23.77       19.63      0.41 o
   0   2   7        0.56        0.20      0.20 o
   1   2   7       26.52       28.32      0.63 o
   2   2   7        3.90        4.76      0.37 o
  -5   3   7       25.67       35.36      0.94 o
  -4   3   7        0.79        2.40      0.22 o
  -3   3   7        3.60        2.20      0.22 o
  -2   3   7       54.14       57.54      0.88 o
  -1   3   7      274.01      272.65      3.19 o
   0   3   7      214.06      222.52      2.65 o
   1   3   7        9.83        9.27      0.34 o
   2   3   7        9.05       10.65      0.60 o
  -5   4   7        0.87        0.00      0.28 o
  -4   4   7        0.06       -0.20      0.22 o
  -3   4   7       85.65       81.11      1.21 o
  -2   4   7        2.88        3.92      0.22 o
  -1   4   7        3.11        2.61      0.21 o
   0   4   7        1.04        1.16      0.20 o
   1   4   7        9.70       11.11      0.41 o
   2   4   7       38.09       40.85      0.98 o
  -5   5   7        8.45        8.56      0.46 o
  -4   5   7        9.68        9.53      0.42 o
  -3   5   7       64.66       60.50      0.99 o
  -2   5   7      216.21      221.83      2.65 o
  -1   5   7        4.67        4.32      0.22 o
   0   5   7        0.03       -0.16      0.24 o
   1   5   7       23.54       25.87      0.61 o
   2   5   7       11.75       12.03      0.53 o
  -5   6   7       16.38       16.23      0.62 o
  -4   6   7        1.41        3.16      0.29 o
  -3   6   7       13.12       11.96      0.49 o
  -2   6   7        0.27        0.20      0.20 o
  -1   6   7        6.93        6.60      0.30 o
   0   6   7        7.52        7.11      0.30 o
   1   6   7        0.55        0.81      0.27 o
   2   6   7        0.78        0.67      0.25 o
  -5   7   7        0.11        0.18      0.25 o
  -4   7   7        7.91        6.24      0.37 o
  -3   7   7      248.94      246.53      3.61 o
  -2   7   7      111.85      101.69      1.86 o
  -1   7   7       10.78        8.91      0.33 o
   0   7   7       33.57       34.05      0.60 o
   1   7   7       57.42       61.27      1.03 o
   2   7   7        4.66        5.30      0.37 o
  -5   8   7        4.36        5.11      0.37 o
  -4   8   7        7.12        7.57      0.37 o
  -3   8   7        2.39        2.62      0.26 o
  -2   8   7       21.79       20.65      0.57 o
  -1   8   7       62.32       66.25      1.05 o
   0   8   7       33.78       36.50      0.63 o
   1   8   7       18.54       20.75      0.55 o
   2   8   7       53.24       56.14      1.10 o
  -5   9   7        4.60        4.80      0.37 o
  -4   9   7        0.20        0.15      0.19 o
  -3   9   7        9.56        8.46      0.37 o
  -2   9   7       11.30        7.96      0.37 o
  -1   9   7       87.59       91.16      1.49 o
   0   9   7       11.05        9.71      0.36 o
   1   9   7        0.90        0.64      0.22 o
   2   9   7        0.36        0.80      0.25 o
  -5  10   7        0.72        1.52      0.26 o
  -4  10   7        1.35        0.18      0.25 o
  -3  10   7       20.44       20.50      0.63 o
  -2  10   7       25.48       19.60      0.54 o
  -1  10   7        0.41        0.54      0.22 o
   0  10   7       13.34       11.57      0.44 o
   1  10   7        0.55        0.74      0.25 o
  -5  11   7        3.12        2.34      0.29 o
  -4  11   7        3.50        1.42      0.25 o
  -3  11   7       16.28       18.68      0.54 o
  -2  11   7       67.62       71.58      1.31 o
  -1  11   7        6.11        4.97      0.34 o
   0  11   7       51.65       48.03      1.00 o
   1  11   7       28.27       28.01      0.74 o
  -4  12   7       93.36       92.09      1.62 o
  -3  12   7        7.09        6.59      0.37 o
  -2  12   7        2.89        2.84      0.29 o
  -1  12   7       11.59       13.24      0.49 o
   0  12   7        8.63        9.98      0.38 o
   1  12   7        7.70        7.25      0.39 o
  -4  13   7       32.17       30.32      1.27 o
  -3  13   7        4.31        2.71      0.36 o
  -2  13   7       36.57       33.42      0.76 o
  -1  13   7        2.82        3.53      0.35 o
   0  13   7       30.80       32.28      0.70 o
   1  13   7        0.13        0.43      0.25 o
  -4  14   7       12.62       10.30      0.49 o
  -3  14   7        4.75        4.88      0.39 o
  -2  14   7      102.76       92.58      1.62 o
  -1  14   7        2.06        1.38      0.26 o
   0  14   7        0.76        0.86      0.25 o
   1  14   7       19.52       19.26      0.61 o
  -4  15   7        0.93        1.16      0.26 o
  -3  15   7       72.30       75.68      1.41 o
  -2  15   7       88.64       86.67      1.56 o
  -1  15   7        2.35        2.66      0.29 o
   0  15   7        2.63        2.39      0.29 o
  -3  16   7        0.07        0.18      0.26 o
  -2  16   7        5.77        4.55      0.37 o
  -1  16   7        0.06       -0.18      0.25 o
   0  16   7        8.62        9.59      0.45 o
  -3  17   7       34.90       37.69      0.88 o
  -2  17   7       87.84       91.94      1.62 o
  -1  17   7        0.02        0.00      0.19 o
   0  17   7        0.20        0.06      0.25 o
  -3  18   7        3.13        2.62      0.32 o
  -2  18   7       29.61       28.97      0.74 o
  -1  18   7        5.24        4.86      0.37 o
  -2  19   7        0.49        0.33      0.26 o
  -1  19   7        2.11        2.17      0.29 o
  -4   0   8       11.71       13.73      0.69 o
  -2   0   8      124.53      126.48      2.31 o
   0   0   8      104.05      112.78      2.12 o
  -5   1   8        7.85       11.47      0.76 o
  -4   1   8       86.02      103.86      1.74 o
  -3   1   8        0.48        0.61      0.20 o
  -2   1   8       17.09       14.43      0.40 o
  -1   1   8      151.93      160.88      2.00 o
   0   1   8       25.88       26.88      0.60 o
   1   1   8       18.23       19.46      0.61 o
  -5   2   8        2.32        2.12      0.31 o
  -4   2   8       13.86       13.73      0.49 o
  -3   2   8        3.53        2.68      0.22 o
  -2   2   8        1.32        1.53      0.20 o
  -1   2   8       36.72       38.15      0.70 o
   0   2   8        1.03        1.59      0.26 o
   1   2   8        5.64        7.10      0.39 o
  -4   3   8       48.33       47.47      0.98 o
  -3   3   8       16.42       13.73      0.44 o
  -2   3   8       27.19       25.56      0.51 o
  -1   3   8      148.06      154.11      1.97 o
   0   3   8        2.74        2.73      0.22 o
   1   3   8       10.21       12.39      0.49 o
  -4   4   8       41.37       40.01      0.86 o
  -3   4   8       15.52       16.22      0.46 o
  -2   4   8        7.07        6.06      0.30 o
  -1   4   8       13.76       14.05      0.40 o
   0   4   8        0.04        0.39      0.22 o
   1   4   8        4.06        4.66      0.57 o
  -4   5   8        2.70        2.74      0.34 o
  -3   5   8       89.90       93.51      2.02 o
  -2   5   8       17.43       17.52      0.41 o
  -1   5   8       61.23       57.72      0.99 o
   0   5   8       13.26       13.50      0.44 o
   1   5   8       19.58       23.21      0.70 o
  -4   6   8        4.74        6.83      0.37 o
  -3   6   8        8.34        7.07      0.41 o
  -2   6   8        0.00       -0.25      0.21 o
  -1   6   8       27.55       32.39      0.61 o
   0   6   8        1.54        2.52      0.22 o
   1   6   8        3.53        3.80      0.37 o
  -4   7   8        0.02        0.18      0.25 o
  -3   7   8        0.45        1.13      0.25 o
  -2   7   8       26.98       28.66      0.74 o
  -1   7   8        1.33        0.83      0.22 o
   0   7   8       14.14       13.94      0.40 o
  -4   8   8        0.46        0.80      0.25 o
  -3   8   8        4.48        4.83      0.37 o
  -2   8   8       11.25       10.61      0.49 o
  -1   8   8        0.89        1.00      0.30 o
   0   8   8        9.10       10.83      0.44 o
  -4   9   8        1.83        2.91      0.32 o
  -3   9   8        0.34       -0.20      0.34 o
  -2   9   8        3.45        3.58      0.29 o
  -1   9   8      100.45      103.91      1.74 o
   0   9   8        4.18        5.01      0.33 o
  -4  10   8        1.94        1.75      0.26 o
  -3  10   8        4.96        4.97      0.41 o
  -2  10   8        7.67       10.20      0.45 o
  -1  10   8        5.06        3.84      0.32 o
   0  10   8        0.89        0.59      0.22 o
  -3  11   8        2.29        2.58      0.29 o
  -2  11   8        5.18        4.54      0.37 o
  -1  11   8       37.21       36.98      0.91 o
   0  11   8        7.18        8.73      0.60 o
  -3  12   8        9.50        9.31      0.45 o
  -2  12   8       72.77       74.01      1.35 o
  -1  12   8       39.19       42.56      0.98 o
   0  12   8       10.19        9.17      0.41 o
  -3  13   8        2.17        3.10      0.32 o
  -2  13   8       13.94       14.67      0.78 o
  -1  13   8        3.47        4.66      0.37 o
  -2  14   8        1.03        1.18      0.26 o
  -1  14   8        8.36        8.42      0.42 o
  -3   0   9       14.91       17.11      1.10 o
  -1   0   9       36.44       32.63      0.89 o
  -3   1   9        4.35        4.32      0.33 o
  -2   1   9       14.16       13.54      0.40 o
  -1   1   9        1.52        1.87      0.22 o
  -3   2   9       14.99       18.60      0.55 o
  -2   2   9        0.13        0.12      0.20 o
  -1   2   9        2.88        3.04      0.29 o
  -3   3   9        4.16        5.12      0.45 o
  -2   3   9        0.23        0.41      0.20 o
  -1   3   9       23.36       25.69      0.60 o
  -3   4   9        3.48        5.74      0.38 o
  -2   4   9        1.97        2.87      0.29 o
  -1   4   9        0.95        1.03      0.20 o
  -3   5   9       39.93       48.84      1.04 o
  -2   5   9        7.06        6.46      0.37 o
  -2   6   9        0.20        0.10      0.32 o
 
